# Supplementary material for: Ultrasound combined with molecular genetics to diagnose hereditary Renpenning syndrome in early pregnancy: a case report
Source: Front Genet. 2025 Jul 21;16:1575378. doi: 10.3389/fgene.2025.1575378 (PMC12318740; doi:10.3389/fgene.2025.1575378)
Supplement: Supplementary file 1 [file Table1.xls]

## Sheet: 检测项目
实验名称	2023MGL081558-03
实验类型	相对定量
备注
标准较比样本	XX
检测项目	染料	通道	阴性参照	Master Mix	引物	探针	耗材	批号
ALB	FAM	1	是
PQBP1-E01	FAM	1
PQBP1-E02	FAM	1
PQBP1-E03	FAM	1

## Sheet: 样本信息
样本ID	样本名称	采样时间	送检日期
XX		2023/08/24	2023/08/24
XY		2023/08/24	2023/08/24
CCLZT		2023/08/24	2023/08/24

## Sheet: 反应板设置
孔位	检测项目	染料	通道	属性	标准浓度	样本ID
A07	PQBP1-E01	FAM	1	未知	0	CCLZT
A08	PQBP1-E01	FAM	1	未知	0	CCLZT
A09	PQBP1-E01	FAM	1	未知	0	CCLZT
A10	PQBP1-E03	FAM	1	未知	0	XY
A11	PQBP1-E03	FAM	1	未知	0	XY
A12	PQBP1-E03	FAM	1	未知	0	XY
B07	PQBP1-E01	FAM	1	未知	0	XX
B08	PQBP1-E01	FAM	1	未知	0	XX
B09	PQBP1-E01	FAM	1	未知	0	XX
B10	ALB	FAM	1	未知	0	CCLZT
B11	ALB	FAM	1	未知	0	CCLZT
B12	ALB	FAM	1	未知	0	CCLZT
C07	PQBP1-E01	FAM	1	未知	0	XY
C08	PQBP1-E01	FAM	1	未知	0	XY
C09	PQBP1-E01	FAM	1	未知	0	XY
C10	ALB	FAM	1	未知	0	XX
C11	ALB	FAM	1	未知	0	XX
C12	ALB	FAM	1	未知	0	XX
D07	PQBP1-E02	FAM	1	未知	0	CCLZT
D08	PQBP1-E02	FAM	1	未知	0	CCLZT
D09	PQBP1-E02	FAM	1	未知	0	CCLZT
D10	ALB	FAM	1	未知	0	XY
D11	ALB	FAM	1	未知	0	XY
D12	ALB	FAM	1	未知	0	XY
E07	PQBP1-E02	FAM	1	未知	0	XX
E08	PQBP1-E02	FAM	1	未知	0	XX
E09	PQBP1-E02	FAM	1	未知	0	XX
F07	PQBP1-E02	FAM	1	未知	0	XY
F08	PQBP1-E02	FAM	1	未知	0	XY
F09	PQBP1-E02	FAM	1	未知	0	XY
G04	ALB	FAM	1	未知	0	XX
G05	ALB	FAM	1	未知	0	XX
G06	ALB	FAM	1	未知	0	XX
G07	PQBP1-E03	FAM	1	未知	0	CCLZT
G08	PQBP1-E03	FAM	1	未知	0	CCLZT
G09	PQBP1-E03	FAM	1	未知	0	CCLZT
H04	ALB	FAM	1	未知	0	XY
H05	ALB	FAM	1	未知	0	XY
H06	ALB	FAM	1	未知	0	XY
H07	PQBP1-E03	FAM	1	未知	0	XX
H08	PQBP1-E03	FAM	1	未知	0	XX
H09	PQBP1-E03	FAM	1	未知	0	XX

## Sheet: 运行程序
类型:	恒温段
目标温度	恒温时间	升降温速率	是否采样
95	03:20	4	否
类型:	循环段	循环数:	40
目标温度	恒温时间	升降温速率	修饰温度	修饰量	开始修饰循环	是否采样
95	00:15	4				否
60	00:20	4				是
类型:	熔解段	台阶恒温时间:	20
目标温度	台阶温度	是否是熔解节
95		否
60		否
95	0.3	是

## Sheet: 定量原始数据
孔位	运行段	循环数	F1
A07	2	1	1245.84
A08	2	1	1055.14
A09	2	1	1098.13
A10	2	1	421.16
A11	2	1	380.94
A12	2	1	382.65
B07	2	1	696
B08	2	1	715.8
B09	2	1	695.38
B10	2	1	903.72
B11	2	1	1010.28
B12	2	1	970.53
C07	2	1	619.44
C08	2	1	553.86
C09	2	1	538.09
C10	2	1	404.76
C11	2	1	313.04
C12	2	1	435.7
D07	2	1	969.45
D08	2	1	1163.09
D09	2	1	970.53
D10	2	1	320.31
D11	2	1	306.4
D12	2	1	315.83
E07	2	1	363.62
E08	2	1	330.37
E09	2	1	393.78
F07	2	1	252.41
F08	2	1	282.27
F09	2	1	261.39
G04	2	1	367.49
G05	2	1	401.21
G06	2	1	418.06
G07	2	1	829.01
G08	2	1	1140.51
G09	2	1	958.93
H04	2	1	345.83
H05	2	1	325.88
H06	2	1	347.69
H07	2	1	459.21
H08	2	1	511.64
H09	2	1	457.81
A07	2	2	1281.48
A08	2	2	1152.06
A09	2	2	1171.61
A10	2	2	391.5
A11	2	2	364.73
A12	2	2	366.3
B07	2	2	692.71
B08	2	2	678.89
B09	2	2	680.07
B10	2	2	1089.6
B11	2	2	1091.89
B12	2	2	1108.7
C07	2	2	573.43
C08	2	2	545.17
C09	2	2	500.37
C10	2	2	387.95
C11	2	2	329.82
C12	2	2	398.17
D07	2	2	1178.4
D08	2	2	1245.93
D09	2	2	1205.68
D10	2	2	327.49
D11	2	2	309.94
D12	2	2	315.13
E07	2	2	372.51
E08	2	2	365.38
E09	2	2	375.14
F07	2	2	267.2
F08	2	2	284.16
F09	2	2	260.8
G04	2	2	397.14
G05	2	2	405.72
G06	2	2	423.72
G07	2	2	906.91
G08	2	2	1191.72
G09	2	2	1043.12
H04	2	2	359.95
H05	2	2	337.36
H06	2	2	352.62
H07	2	2	506.73
H08	2	2	525.03
H09	2	2	505.96
A07	2	3	1288.61
A08	2	3	1154.15
A09	2	3	1179.95
A10	2	3	391.74
A11	2	3	362.56
A12	2	3	363.5
B07	2	3	691.58
B08	2	3	677.73
B09	2	3	680.3
B10	2	3	1094.46
B11	2	3	1091.56
B12	2	3	1108.65
C07	2	3	572.16
C08	2	3	543.22
C09	2	3	500.6
C10	2	3	385.98
C11	2	3	332.56
C12	2	3	397.42
D07	2	3	1180.04
D08	2	3	1244.92
D09	2	3	1204.96
D10	2	3	326.61
D11	2	3	308.71
D12	2	3	314.51
E07	2	3	368.5
E08	2	3	361.97
E09	2	3	369.51
F07	2	3	270.8
F08	2	3	286.32
F09	2	3	264.08
G04	2	3	393.51
G05	2	3	405.88
G06	2	3	423.82
G07	2	3	931.25
G08	2	3	1194.32
G09	2	3	1051.89
H04	2	3	361.69
H05	2	3	337.95
H06	2	3	352.69
H07	2	3	508.73
H08	2	3	526.71
H09	2	3	507.32
A07	2	4	1287.88
A08	2	4	1154.47
A09	2	4	1184.27
A10	2	4	391.78
A11	2	4	361.14
A12	2	4	361.11
B07	2	4	688.9
B08	2	4	675.63
B09	2	4	678.71
B10	2	4	1096.29
B11	2	4	1092.62
B12	2	4	1108.47
C07	2	4	572.01
C08	2	4	541.27
C09	2	4	504.11
C10	2	4	387.51
C11	2	4	334.53
C12	2	4	397.18
D07	2	4	1182.12
D08	2	4	1246.58
D09	2	4	1203.48
D10	2	4	326.36
D11	2	4	307.86
D12	2	4	313.37
E07	2	4	368.9
E08	2	4	362.95
E09	2	4	368.3
F07	2	4	275.68
F08	2	4	288.06
F09	2	4	265.46
G04	2	4	392.31
G05	2	4	405.56
G06	2	4	425.83
G07	2	4	947.25
G08	2	4	1197.21
G09	2	4	1056.56
H04	2	4	361.99
H05	2	4	338.3
H06	2	4	352.83
H07	2	4	508.98
H08	2	4	525.38
H09	2	4	508.38
A07	2	5	1286.86
A08	2	5	1154.81
A09	2	5	1184.11
A10	2	5	390.76
A11	2	5	359.64
A12	2	5	357.72
B07	2	5	687.61
B08	2	5	673.96
B09	2	5	676.44
B10	2	5	1097.86
B11	2	5	1092.99
B12	2	5	1107.14
C07	2	5	574.17
C08	2	5	542.96
C09	2	5	509.23
C10	2	5	389.55
C11	2	5	337.43
C12	2	5	399.09
D07	2	5	1182.17
D08	2	5	1246.97
D09	2	5	1203.21
D10	2	5	326.48
D11	2	5	307.44
D12	2	5	313.44
E07	2	5	367.12
E08	2	5	363.08
E09	2	5	366.72
F07	2	5	275.87
F08	2	5	290.12
F09	2	5	266.49
G04	2	5	394.05
G05	2	5	407.71
G06	2	5	428.66
G07	2	5	960.01
G08	2	5	1200.96
G09	2	5	1062.37
H04	2	5	363.39
H05	2	5	338.42
H06	2	5	352.81
H07	2	5	509.25
H08	2	5	523.68
H09	2	5	509.16
A07	2	6	1285.4
A08	2	6	1156.28
A09	2	6	1185.11
A10	2	6	389.68
A11	2	6	357.67
A12	2	6	355.66
B07	2	6	687.14
B08	2	6	672.52
B09	2	6	673.39
B10	2	6	1097.66
B11	2	6	1090.87
B12	2	6	1104.49
C07	2	6	574.35
C08	2	6	544.91
C09	2	6	513.84
C10	2	6	389.98
C11	2	6	337.95
C12	2	6	399.47
D07	2	6	1182.23
D08	2	6	1244.23
D09	2	6	1202.76
D10	2	6	327.51
D11	2	6	305.27
D12	2	6	315.18
E07	2	6	364.68
E08	2	6	362.24
E09	2	6	366.34
F07	2	6	277.42
F08	2	6	291.48
F09	2	6	266.53
G04	2	6	391.78
G05	2	6	407.16
G06	2	6	427.32
G07	2	6	969.16
G08	2	6	1195.99
G09	2	6	1059.6
H04	2	6	363.29
H05	2	6	338.2
H06	2	6	352.66
H07	2	6	510.54
H08	2	6	522.48
H09	2	6	509.21
A07	2	7	1282.62
A08	2	7	1156.48
A09	2	7	1185.41
A10	2	7	389.31
A11	2	7	357.29
A12	2	7	353.79
B07	2	7	685.86
B08	2	7	670.56
B09	2	7	671.88
B10	2	7	1097.15
B11	2	7	1087.83
B12	2	7	1101.8
C07	2	7	574.19
C08	2	7	546.46
C09	2	7	515.58
C10	2	7	389.92
C11	2	7	338.63
C12	2	7	399.54
D07	2	7	1179.93
D08	2	7	1238.01
D09	2	7	1201.24
D10	2	7	330.21
D11	2	7	303.05
D12	2	7	315.97
E07	2	7	359.67
E08	2	7	360.94
E09	2	7	363.21
F07	2	7	278.14
F08	2	7	295.32
F09	2	7	266.69
G04	2	7	389.1
G05	2	7	405.06
G06	2	7	425.6
G07	2	7	969.09
G08	2	7	1189.38
G09	2	7	1054.84
H04	2	7	363.26
H05	2	7	337.79
H06	2	7	352.13
H07	2	7	509.89
H08	2	7	521.24
H09	2	7	508.98
A07	2	8	1280.19
A08	2	8	1155.4
A09	2	8	1184.15
A10	2	8	389.07
A11	2	8	355.86
A12	2	8	352.95
B07	2	8	684.73
B08	2	8	668.27
B09	2	8	668.99
B10	2	8	1095.69
B11	2	8	1083.73
B12	2	8	1096.66
C07	2	8	573.9
C08	2	8	544.75
C09	2	8	514.3
C10	2	8	388.85
C11	2	8	336.93
C12	2	8	398.6
D07	2	8	1174.83
D08	2	8	1229.06
D09	2	8	1195.25
D10	2	8	330.33
D11	2	8	302.09
D12	2	8	315.69
E07	2	8	355.29
E08	2	8	359.52
E09	2	8	359.94
F07	2	8	278.85
F08	2	8	300.39
F09	2	8	267.06
G04	2	8	387.05
G05	2	8	403.18
G06	2	8	424.81
G07	2	8	973.82
G08	2	8	1187.79
G09	2	8	1055.08
H04	2	8	362.79
H05	2	8	337.94
H06	2	8	350.02
H07	2	8	509.45
H08	2	8	519.97
H09	2	8	508.94
A07	2	9	1275.78
A08	2	9	1152.18
A09	2	9	1180.85
A10	2	9	388.01
A11	2	9	354.08
A12	2	9	350.85
B07	2	9	683.32
B08	2	9	665.69
B09	2	9	665.55
B10	2	9	1092.98
B11	2	9	1078.3
B12	2	9	1090.43
C07	2	9	573.04
C08	2	9	542.3
C09	2	9	511.87
C10	2	9	387.68
C11	2	9	334.01
C12	2	9	397.4
D07	2	9	1168.65
D08	2	9	1223.27
D09	2	9	1187
D10	2	9	330.5
D11	2	9	300.49
D12	2	9	314.83
E07	2	9	350.91
E08	2	9	356.43
E09	2	9	356.16
F07	2	9	279.94
F08	2	9	301.1
F09	2	9	267.57
G04	2	9	384.75
G05	2	9	403.02
G06	2	9	422.25
G07	2	9	975.73
G08	2	9	1181.2
G09	2	9	1052.97
H04	2	9	362.96
H05	2	9	337.51
H06	2	9	347.02
H07	2	9	508.97
H08	2	9	517.93
H09	2	9	508.03
A07	2	10	1269.86
A08	2	10	1148.95
A09	2	10	1176.54
A10	2	10	385.65
A11	2	10	352.83
A12	2	10	349.61
B07	2	10	680.07
B08	2	10	663.19
B09	2	10	663.4
B10	2	10	1090.73
B11	2	10	1073.35
B12	2	10	1085.27
C07	2	10	569.36
C08	2	10	539.25
C09	2	10	509.23
C10	2	10	385.99
C11	2	10	331.9
C12	2	10	395.47
D07	2	10	1162.05
D08	2	10	1219.04
D09	2	10	1181.37
D10	2	10	331.1
D11	2	10	299.03
D12	2	10	313.63
E07	2	10	347.33
E08	2	10	354.01
E09	2	10	351.6
F07	2	10	280.35
F08	2	10	303.12
F09	2	10	268.19
G04	2	10	382.27
G05	2	10	401.9
G06	2	10	418.96
G07	2	10	977.09
G08	2	10	1176.04
G09	2	10	1052.74
H04	2	10	361.55
H05	2	10	336.93
H06	2	10	345.05
H07	2	10	508.13
H08	2	10	516.49
H09	2	10	506.96
A07	2	11	1263.36
A08	2	11	1147.87
A09	2	11	1173.12
A10	2	11	385.13
A11	2	11	351.51
A12	2	11	348.12
B07	2	11	676.77
B08	2	11	659.18
B09	2	11	659.64
B10	2	11	1086.17
B11	2	11	1066.8
B12	2	11	1079.18
C07	2	11	565.19
C08	2	11	536.33
C09	2	11	508.12
C10	2	11	384.83
C11	2	11	329.65
C12	2	11	393.24
D07	2	11	1155.15
D08	2	11	1213.38
D09	2	11	1176.47
D10	2	11	332.35
D11	2	11	297.17
D12	2	11	314.03
E07	2	11	345.34
E08	2	11	354.88
E09	2	11	351.11
F07	2	11	281.91
F08	2	11	303.98
F09	2	11	268.29
G04	2	11	380.59
G05	2	11	400.7
G06	2	11	418.69
G07	2	11	976.14
G08	2	11	1174.08
G09	2	11	1047.72
H04	2	11	359.72
H05	2	11	335.73
H06	2	11	345.17
H07	2	11	507.31
H08	2	11	513.47
H09	2	11	507.11
A07	2	12	1259.24
A08	2	12	1145.17
A09	2	12	1169.73
A10	2	12	384.75
A11	2	12	350.99
A12	2	12	346.97
B07	2	12	672.54
B08	2	12	656.19
B09	2	12	655.32
B10	2	12	1082.37
B11	2	12	1058.75
B12	2	12	1071.95
C07	2	12	564.09
C08	2	12	534.13
C09	2	12	506.85
C10	2	12	382.79
C11	2	12	328.57
C12	2	12	390.9
D07	2	12	1147.6
D08	2	12	1204.61
D09	2	12	1168.56
D10	2	12	332.24
D11	2	12	296.73
D12	2	12	312.95
E07	2	12	344.29
E08	2	12	353.97
E09	2	12	348.63
F07	2	12	282.2
F08	2	12	306.19
F09	2	12	267.74
G04	2	12	378.2
G05	2	12	398.91
G06	2	12	415.72
G07	2	12	972.63
G08	2	12	1160.65
G09	2	12	1038.6
H04	2	12	358.12
H05	2	12	335.91
H06	2	12	345.16
H07	2	12	506.86
H08	2	12	510.78
H09	2	12	506.98
A07	2	13	1252.13
A08	2	13	1141.75
A09	2	13	1165.74
A10	2	13	383.39
A11	2	13	349.86
A12	2	13	345.41
B07	2	13	668.73
B08	2	13	654.85
B09	2	13	651.83
B10	2	13	1079.69
B11	2	13	1053.55
B12	2	13	1067.92
C07	2	13	560.46
C08	2	13	532.98
C09	2	13	504.91
C10	2	13	381.71
C11	2	13	325.74
C12	2	13	388.4
D07	2	13	1140.93
D08	2	13	1198.04
D09	2	13	1159.6
D10	2	13	332.97
D11	2	13	296.96
D12	2	13	312.17
E07	2	13	343.17
E08	2	13	352.19
E09	2	13	345.73
F07	2	13	282.5
F08	2	13	307.29
F09	2	13	266.92
G04	2	13	375.63
G05	2	13	395.35
G06	2	13	412.34
G07	2	13	968.29
G08	2	13	1145.55
G09	2	13	1028.98
H04	2	13	357.65
H05	2	13	336.17
H06	2	13	345.28
H07	2	13	506.64
H08	2	13	509.95
H09	2	13	506.94
A07	2	14	1247.14
A08	2	14	1139.51
A09	2	14	1162.13
A10	2	14	381.47
A11	2	14	348.85
A12	2	14	344.24
B07	2	14	666.7
B08	2	14	652.89
B09	2	14	648.81
B10	2	14	1077.44
B11	2	14	1046.67
B12	2	14	1064.59
C07	2	14	558.92
C08	2	14	531.69
C09	2	14	503.24
C10	2	14	380.42
C11	2	14	324.44
C12	2	14	387.21
D07	2	14	1134.19
D08	2	14	1190.52
D09	2	14	1154.35
D10	2	14	334.59
D11	2	14	298.65
D12	2	14	311.72
E07	2	14	341.7
E08	2	14	352.17
E09	2	14	344.48
F07	2	14	284.67
F08	2	14	307.07
F09	2	14	267.1
G04	2	14	374.62
G05	2	14	394.16
G06	2	14	409.44
G07	2	14	969.79
G08	2	14	1138.28
G09	2	14	1024.25
H04	2	14	356.62
H05	2	14	336.05
H06	2	14	345.79
H07	2	14	506.1
H08	2	14	509.57
H09	2	14	506.62
A07	2	15	1241.44
A08	2	15	1136.5
A09	2	15	1156.68
A10	2	15	379.5
A11	2	15	348.57
A12	2	15	342.57
B07	2	15	666.3
B08	2	15	651.4
B09	2	15	648.24
B10	2	15	1076.74
B11	2	15	1044.81
B12	2	15	1063.18
C07	2	15	557.91
C08	2	15	528.61
C09	2	15	500.41
C10	2	15	379.91
C11	2	15	323.4
C12	2	15	387.58
D07	2	15	1128.41
D08	2	15	1182.53
D09	2	15	1149.32
D10	2	15	334.51
D11	2	15	299.79
D12	2	15	311.53
E07	2	15	341.73
E08	2	15	353.68
E09	2	15	343.43
F07	2	15	287.26
F08	2	15	309.61
F09	2	15	268.95
G04	2	15	374.78
G05	2	15	394.64
G06	2	15	409.62
G07	2	15	969.91
G08	2	15	1133.24
G09	2	15	1019.19
H04	2	15	355.39
H05	2	15	336.75
H06	2	15	346.35
H07	2	15	505.38
H08	2	15	508.4
H09	2	15	506.18
A07	2	16	1235.25
A08	2	16	1132.38
A09	2	16	1148.74
A10	2	16	378.35
A11	2	16	347.75
A12	2	16	341.84
B07	2	16	665.78
B08	2	16	650.83
B09	2	16	648.29
B10	2	16	1080.89
B11	2	16	1048.54
B12	2	16	1062.78
C07	2	16	560.04
C08	2	16	531.63
C09	2	16	503.05
C10	2	16	382.24
C11	2	16	326.67
C12	2	16	391.23
D07	2	16	1121.6
D08	2	16	1173.68
D09	2	16	1143.7
D10	2	16	338.27
D11	2	16	302.1
D12	2	16	311.72
E07	2	16	343.42
E08	2	16	356.3
E09	2	16	345.1
F07	2	16	288.02
F08	2	16	314.33
F09	2	16	270.85
G04	2	16	377.52
G05	2	16	398.52
G06	2	16	411.81
G07	2	16	974.67
G08	2	16	1132.51
G09	2	16	1018.32
H04	2	16	355.33
H05	2	16	338.41
H06	2	16	350.88
H07	2	16	505.24
H08	2	16	508.73
H09	2	16	505.95
A07	2	17	1230.86
A08	2	17	1126.1
A09	2	17	1143.06
A10	2	17	378.86
A11	2	17	346.61
A12	2	17	341.95
B07	2	17	668.66
B08	2	17	651
B09	2	17	650.36
B10	2	17	1094.97
B11	2	17	1062.43
B12	2	17	1073.89
C07	2	17	562.18
C08	2	17	533.81
C09	2	17	506.47
C10	2	17	388.98
C11	2	17	333.68
C12	2	17	398.9
D07	2	17	1114.9
D08	2	17	1164.09
D09	2	17	1135.6
D10	2	17	343.38
D11	2	17	305.02
D12	2	17	315.38
E07	2	17	348.7
E08	2	17	361.9
E09	2	17	350.53
F07	2	17	290.02
F08	2	17	316.63
F09	2	17	273.21
G04	2	17	386.28
G05	2	17	408.75
G06	2	17	421.33
G07	2	17	985.03
G08	2	17	1138.05
G09	2	17	1023.12
H04	2	17	359.17
H05	2	17	343.93
H06	2	17	356.69
H07	2	17	506.88
H08	2	17	510.84
H09	2	17	508.16
A07	2	18	1234.7
A08	2	18	1127.45
A09	2	18	1145.51
A10	2	18	382.05
A11	2	18	348.49
A12	2	18	342.65
B07	2	18	674.82
B08	2	18	657.93
B09	2	18	657.44
B10	2	18	1129.55
B11	2	18	1093.89
B12	2	18	1103.27
C07	2	18	564.4
C08	2	18	537.71
C09	2	18	511.69
C10	2	18	403.19
C11	2	18	347.88
C12	2	18	414.23
D07	2	18	1110.53
D08	2	18	1154.76
D09	2	18	1128.03
D10	2	18	352.48
D11	2	18	314.97
D12	2	18	326.06
E07	2	18	360.51
E08	2	18	373.58
E09	2	18	362.44
F07	2	18	294.71
F08	2	18	323.07
F09	2	18	277.22
G04	2	18	401.92
G05	2	18	423.21
G06	2	18	438.17
G07	2	18	999.25
G08	2	18	1149.17
G09	2	18	1032.2
H04	2	18	369.22
H05	2	18	355.08
H06	2	18	364.64
H07	2	18	512.75
H08	2	18	516.71
H09	2	18	513.76
A07	2	19	1248.81
A08	2	19	1140.43
A09	2	19	1157.54
A10	2	19	388.95
A11	2	19	354.87
A12	2	19	348.04
B07	2	19	688.79
B08	2	19	673.22
B09	2	19	672.13
B10	2	19	1202.46
B11	2	19	1156.06
B12	2	19	1165.67
C07	2	19	569.59
C08	2	19	545.42
C09	2	19	520.73
C10	2	19	433.06
C11	2	19	375.58
C12	2	19	444.27
D07	2	19	1103.86
D08	2	19	1149.65
D09	2	19	1123.05
D10	2	19	371.66
D11	2	19	337.2
D12	2	19	347.27
E07	2	19	387.15
E08	2	19	395.56
E09	2	19	389.21
F07	2	19	303.61
F08	2	19	333.24
F09	2	19	286.72
G04	2	19	427.99
G05	2	19	446.46
G06	2	19	463.41
G07	2	19	1009.83
G08	2	19	1162.81
G09	2	19	1043.17
H04	2	19	391.44
H05	2	19	376.2
H06	2	19	384.4
H07	2	19	526.47
H08	2	19	531.21
H09	2	19	526.79
A07	2	20	1283.13
A08	2	20	1172.2
A09	2	20	1189.79
A10	2	20	402.65
A11	2	20	370.67
A12	2	20	359.99
B07	2	20	717.88
B08	2	20	700.78
B09	2	20	701.4
B10	2	20	1334.44
B11	2	20	1268.26
B12	2	20	1281.62
C07	2	20	578.12
C08	2	20	556.03
C09	2	20	531.64
C10	2	20	481.8
C11	2	20	423.48
C12	2	20	493.98
D07	2	20	1096.67
D08	2	20	1141.88
D09	2	20	1118.6
D10	2	20	408.51
D11	2	20	379.42
D12	2	20	390.62
E07	2	20	436.47
E08	2	20	437.71
E09	2	20	438.64
F07	2	20	323.89
F08	2	20	349.95
F09	2	20	309.24
G04	2	20	482.46
G05	2	20	499.61
G06	2	20	517.23
G07	2	20	1040.85
G08	2	20	1200.64
G09	2	20	1074.84
H04	2	20	437.08
H05	2	20	416.98
H06	2	20	427.13
H07	2	20	555.49
H08	2	20	563.64
H09	2	20	556.07
A07	2	21	1357.71
A08	2	21	1237.02
A09	2	21	1259.46
A10	2	21	433.24
A11	2	21	405
A12	2	21	388.71
B07	2	21	778.43
B08	2	21	760.03
B09	2	21	766.84
B10	2	21	1586.18
B11	2	21	1464.06
B12	2	21	1478.95
C07	2	21	598.96
C08	2	21	582.3
C09	2	21	556
C10	2	21	575.81
C11	2	21	517.95
C12	2	21	593.32
D07	2	21	1091.88
D08	2	21	1133.88
D09	2	21	1115.15
D10	2	21	480.93
D11	2	21	458.44
D12	2	21	474.86
E07	2	21	531.07
E08	2	21	519.21
E09	2	21	531.05
F07	2	21	364.69
F08	2	21	384
F09	2	21	354.99
G04	2	21	582.22
G05	2	21	596.01
G06	2	21	613.2
G07	2	21	1099.69
G08	2	21	1275.5
G09	2	21	1137.08
H04	2	21	525.34
H05	2	21	497.03
H06	2	21	512.92
H07	2	21	614.45
H08	2	21	629.23
H09	2	21	615.93
A07	2	22	1487.4
A08	2	22	1353.13
A09	2	22	1382.66
A10	2	22	490.94
A11	2	22	467.58
A12	2	22	443.8
B07	2	22	886.78
B08	2	22	864.7
B09	2	22	878.59
B10	2	22	1997.86
B11	2	22	1746.26
B12	2	22	1763.83
C07	2	22	642.09
C08	2	22	640.89
C09	2	22	607.34
C10	2	22	756.55
C11	2	22	692.55
C12	2	22	767.41
D07	2	22	1084.67
D08	2	22	1130.64
D09	2	22	1111.87
D10	2	22	613.66
D11	2	22	597.71
D12	2	22	626.41
E07	2	22	692.57
E08	2	22	666.54
E09	2	22	694.39
F07	2	22	443.16
F08	2	22	448.22
F09	2	22	440.08
G04	2	22	762.35
G05	2	22	779.28
G06	2	22	784.16
G07	2	22	1217.86
G08	2	22	1418.44
G09	2	22	1253.19
H04	2	22	683.84
H05	2	22	643.97
H06	2	22	668.17
H07	2	22	724.47
H08	2	22	752.92
H09	2	22	725.78
A07	2	23	1681.4
A08	2	23	1544.26
A09	2	23	1587.35
A10	2	23	591.96
A11	2	23	573.11
A12	2	23	538.4
B07	2	23	1068.98
B08	2	23	1034.51
B09	2	23	1054.7
B10	2	23	2552.47
B11	2	23	2078.16
B12	2	23	2113.72
C07	2	23	716.81
C08	2	23	739.45
C09	2	23	698.21
C10	2	23	1025.25
C11	2	23	961.8
C12	2	23	1026.8
D07	2	23	1076.42
D08	2	23	1125.7
D09	2	23	1104.92
D10	2	23	852.93
D11	2	23	828.76
D12	2	23	877.28
E07	2	23	952.83
E08	2	23	922.54
E09	2	23	959.42
F07	2	23	587.21
F08	2	23	563.07
F09	2	23	599.56
G04	2	23	1065.15
G05	2	23	1078.47
G06	2	23	1067.1
G07	2	23	1419.74
G08	2	23	1661.46
G09	2	23	1461.08
H04	2	23	950.08
H05	2	23	901.63
H06	2	23	929.93
H07	2	23	912.87
H08	2	23	966.03
H09	2	23	922.32
A07	2	24	1972.67
A08	2	24	1859.9
A09	2	24	1911.34
A10	2	24	773.5
A11	2	24	751.45
A12	2	24	701.53
B07	2	24	1366.77
B08	2	24	1310.58
B09	2	24	1335.31
B10	2	24	3266.16
B11	2	24	2445.88
B12	2	24	2499.82
C07	2	24	850
C08	2	24	914.9
C09	2	24	856.59
C10	2	24	1398.85
C11	2	24	1336.81
C12	2	24	1386.96
D07	2	24	1071.73
D08	2	24	1123.1
D09	2	24	1100.63
D10	2	24	1237.16
D11	2	24	1189.35
D12	2	24	1242.53
E07	2	24	1317.07
E08	2	24	1309.42
E09	2	24	1316.59
F07	2	24	835.05
F08	2	24	767.37
F09	2	24	862.43
G04	2	24	1495.51
G05	2	24	1504.49
G06	2	24	1460.63
G07	2	24	1717.07
G08	2	24	1993.9
G09	2	24	1769.67
H04	2	24	1361.64
H05	2	24	1314.74
H06	2	24	1346.65
H07	2	24	1229.58
H08	2	24	1291.22
H09	2	24	1266.96
A07	2	25	2332.67
A08	2	25	2303.5
A09	2	25	2365.89
A10	2	25	1050.15
A11	2	25	1037.72
A12	2	25	962.08
B07	2	25	1784.09
B08	2	25	1694.96
B09	2	25	1725.62
B10	2	25	4049.49
B11	2	25	2797.31
B12	2	25	2864.37
C07	2	25	1063.99
C08	2	25	1198.55
C09	2	25	1119.83
C10	2	25	1837.38
C11	2	25	1775.63
C12	2	25	1780.9
D07	2	25	1069.39
D08	2	25	1119.32
D09	2	25	1094.76
D10	2	25	1784.98
D11	2	25	1611.62
D12	2	25	1689.15
E07	2	25	1766.4
E08	2	25	1832.6
E09	2	25	1741.93
F07	2	25	1231.36
F08	2	25	1107.71
F09	2	25	1267.84
G04	2	25	2035.57
G05	2	25	2039.7
G06	2	25	1910.68
G07	2	25	2138.89
G08	2	25	2397.09
G09	2	25	2186.66
H04	2	25	1921.5
H05	2	25	1882.46
H06	2	25	1889.2
H07	2	25	1698.14
H08	2	25	1729.82
H09	2	25	1763.55
A07	2	26	2734.44
A08	2	26	2832.81
A09	2	26	2892.17
A10	2	26	1414.53
A11	2	26	1400.31
A12	2	26	1291.79
B07	2	26	2281.5
B08	2	26	2168.74
B09	2	26	2177.56
B10	2	26	4822.86
B11	2	26	3092.62
B12	2	26	3177.54
C07	2	26	1352.46
C08	2	26	1606.52
C09	2	26	1489.37
C10	2	26	2293.61
C11	2	26	2240.11
C12	2	26	2180.32
D07	2	26	1062.26
D08	2	26	1109.98
D09	2	26	1086.44
D10	2	26	2484.47
D11	2	26	2070.87
D12	2	26	2184.13
E07	2	26	2228.35
E08	2	26	2410.84
E09	2	26	2173.23
F07	2	26	1804.61
F08	2	26	1617.71
F09	2	26	1825.98
G04	2	26	2669.99
G05	2	26	2672.34
G06	2	26	2417.29
G07	2	26	2709.8
G08	2	26	2885.37
G09	2	26	2759.95
H04	2	26	2541.64
H05	2	26	2537.84
H06	2	26	2507.93
H07	2	26	2319.39
H08	2	26	2254.33
H09	2	26	2420.8
A07	2	27	3150.91
A08	2	27	3440.52
A09	2	27	3471.24
A10	2	27	1837.23
A11	2	27	1818.27
A12	2	27	1661.07
B07	2	27	2832.38
B08	2	27	2684.29
B09	2	27	2645.23
B10	2	27	5561.55
B11	2	27	3334.88
B12	2	27	3440.93
C07	2	27	1703.1
C08	2	27	2129.99
C09	2	27	1971.82
C10	2	27	2716.39
C11	2	27	2678.78
C12	2	27	2539.63
D07	2	27	1056.69
D08	2	27	1101.44
D09	2	27	1080.45
D10	2	27	3290.61
D11	2	27	2515.06
D12	2	27	2674.42
E07	2	27	2662.71
E08	2	27	3004.23
E09	2	27	2566.84
F07	2	27	2516.34
F08	2	27	2304.51
F09	2	27	2480.05
G04	2	27	3310.63
G05	2	27	3313.95
G06	2	27	2909.94
G07	2	27	3374.54
G08	2	27	3367.65
G09	2	27	3373.13
H04	2	27	3182.49
H05	2	27	3237.07
H06	2	27	3139.64
H07	2	27	3011.6
H08	2	27	2793.39
H09	2	27	3158.88
A07	2	28	3536.76
A08	2	28	4081.14
A09	2	28	4060.49
A10	2	28	2272.08
A11	2	28	2240.73
A12	2	28	2043.25
B07	2	28	3377.88
B08	2	28	3179.93
B09	2	28	3101.85
B10	2	28	6225.72
B11	2	28	3533.93
B12	2	28	3658.74
C07	2	28	2087.7
C08	2	28	2720.78
C09	2	28	2525.33
C10	2	28	3081.77
C11	2	28	3063.97
C12	2	28	2845.76
D07	2	28	1057.24
D08	2	28	1100.96
D09	2	28	1079.7
D10	2	28	4134.55
D11	2	28	2909.22
D12	2	28	3119.36
E07	2	28	3036.7
E08	2	28	3564.85
E09	2	28	2903.39
F07	2	28	3336.84
F08	2	28	3111.55
F09	2	28	3197.98
G04	2	28	3884.39
G05	2	28	3890.99
G06	2	28	3324.71
G07	2	28	4087.77
G08	2	28	3781.14
G09	2	28	3990.69
H04	2	28	3777.1
H05	2	28	3925.86
H06	2	28	3725.5
H07	2	28	3733.7
H08	2	28	3301.72
H09	2	28	3950.56
A07	2	29	3880.46
A08	2	29	4712.18
A09	2	29	4625.73
A10	2	29	2684.45
A11	2	29	2637.96
A12	2	29	2395.81
B07	2	29	3876.21
B08	2	29	3629.98
B09	2	29	3506.48
B10	2	29	6790.82
B11	2	29	3698.86
B12	2	29	3841.46
C07	2	29	2496.32
C08	2	29	3353.27
C09	2	29	3114.77
C10	2	29	3409.53
C11	2	29	3410.75
C12	2	29	3123.9
D07	2	29	1067.94
D08	2	29	1106.26
D09	2	29	1088.73
D10	2	29	4949.84
D11	2	29	3243.79
D12	2	29	3497.2
E07	2	29	3372.88
E08	2	29	4113.17
E09	2	29	3209.78
F07	2	29	4187.81
F08	2	29	4007.36
F09	2	29	3892.62
G04	2	29	4406.72
G05	2	29	4419.8
G06	2	29	3699.07
G07	2	29	4858.68
G08	2	29	4169.88
G09	2	29	4630.01
H04	2	29	4276.87
H05	2	29	4534.64
H06	2	29	4228.78
H07	2	29	4427.37
H08	2	29	3747.74
H09	2	29	4703.76
A07	2	30	4167.78
A08	2	30	5317.67
A09	2	30	5135.75
A10	2	30	3040.51
A11	2	30	2978.43
A12	2	30	2693.07
B07	2	30	4307.01
B08	2	30	4023.43
B09	2	30	3846.42
B10	2	30	7267.26
B11	2	30	3831.1
B12	2	30	3987.07
C07	2	30	2875.43
C08	2	30	3979.53
C09	2	30	3687.82
C10	2	30	3695.32
C11	2	30	3713.32
C12	2	30	3368.89
D07	2	30	1097.12
D08	2	30	1126.09
D09	2	30	1112.86
D10	2	30	5695.17
D11	2	30	3519.19
D12	2	30	3808.73
E07	2	30	3669.12
E08	2	30	4603.31
E09	2	30	3405.3
F07	2	30	5016.45
F08	2	30	4944.01
F09	2	30	4502.57
G04	2	30	4871.56
G05	2	30	4889.38
G06	2	30	4029.75
G07	2	30	5661.49
G08	2	30	4526.6
G09	2	30	5259.33
H04	2	30	4685.44
H05	2	30	5060.69
H06	2	30	4653.17
H07	2	30	5075.75
H08	2	30	4132.27
H09	2	30	5403.33
A07	2	31	4402.64
A08	2	31	5863.77
A09	2	31	5574.86
A10	2	31	3338.77
A11	2	31	3257.84
A12	2	31	2938.45
B07	2	31	4671.2
B08	2	31	4354.3
B09	2	31	4129.95
B10	2	31	7678.94
B11	2	31	3942.17
B12	2	31	4105.65
C07	2	31	3191.97
C08	2	31	4533.16
C09	2	31	4192.84
C10	2	31	3922.31
C11	2	31	3952.92
C12	2	31	3566.6
D07	2	31	1162.22
D08	2	31	1171.42
D09	2	31	1164.21
D10	2	31	6359.89
D11	2	31	3744.46
D12	2	31	4062.32
E07	2	31	3908.07
E08	2	31	5002.72
E09	2	31	3627.3
F07	2	31	5762.06
F08	2	31	5836.44
F09	2	31	5019.32
G04	2	31	5258.99
G05	2	31	5272.57
G06	2	31	4294.86
G07	2	31	6432.3
G08	2	31	4816.01
G09	2	31	5833.66
H04	2	31	5023.96
H05	2	31	5509.68
H06	2	31	5006.63
H07	2	31	5656.92
H08	2	31	4456.91
H09	2	31	6033.28
A07	2	32	4594.13
A08	2	32	6346.73
A09	2	32	5948.95
A10	2	32	3576.33
A11	2	32	3484.16
A12	2	32	3138.61
B07	2	32	4966.65
B08	2	32	4548.54
B09	2	32	4296.33
B10	2	32	7921.53
B11	2	32	4009.52
B12	2	32	4175.73
C07	2	32	3377.62
C08	2	32	4860.95
C09	2	32	4495.36
C10	2	32	4053.57
C11	2	32	4090.87
C12	2	32	3680.03
D07	2	32	1285.67
D08	2	32	1257.59
D09	2	32	1262.5
D10	2	32	6935.83
D11	2	32	3875.09
D12	2	32	4208.57
E07	2	32	4096.56
E08	2	32	5327.47
E09	2	32	3814.24
F07	2	32	6413.42
F08	2	32	6653.38
F09	2	32	5450.05
G04	2	32	5575.53
G05	2	32	5585.6
G06	2	32	4511.44
G07	2	32	7167.22
G08	2	32	5053.94
G09	2	32	6355.46
H04	2	32	5221.38
H05	2	32	5770.17
H06	2	32	5213.32
H07	2	32	6160.64
H08	2	32	4646.7
H09	2	32	6575.98
A07	2	33	4749.11
A08	2	33	6771.12
A09	2	33	6264.12
A10	2	33	3764.14
A11	2	33	3662.07
A12	2	33	3297.91
B07	2	33	5205.95
B08	2	33	4767.89
B09	2	33	4486.97
B10	2	33	8205.1
B11	2	33	4083.07
B12	2	33	4253.73
C07	2	33	3583.04
C08	2	33	5249.82
C09	2	33	4854.64
C10	2	33	4187.5
C11	2	33	4234.4
C12	2	33	3795.2
D07	2	33	1497.78
D08	2	33	1405.5
D09	2	33	1443.04
D10	2	33	7411.51
D11	2	33	4018.18
D12	2	33	4371.39
E07	2	33	4204.86
E08	2	33	5513.62
E09	2	33	3922.19
F07	2	33	6969.84
F08	2	33	7376.45
F09	2	33	5699.58
G04	2	33	5760.32
G05	2	33	5773.5
G06	2	33	4634.81
G07	2	33	7626.16
G08	2	33	5191.79
G09	2	33	6674.18
H04	2	33	5436.07
H05	2	33	6054.75
H06	2	33	5436.44
H07	2	33	6566.81
H08	2	33	4848.3
H09	2	33	7017.19
A07	2	34	4881.83
A08	2	34	7160.25
A09	2	34	6547.78
A10	2	34	3919.74
A11	2	34	3811.89
A12	2	34	3427.92
B07	2	34	5407.9
B08	2	34	4959.25
B09	2	34	4655.29
B10	2	34	8458.77
B11	2	34	4149.7
B12	2	34	4330.2
C07	2	34	3784.24
C08	2	34	5627.83
C09	2	34	5215.02
C10	2	34	4326.32
C11	2	34	4385.34
C12	2	34	3916.54
D07	2	34	1850.6
D08	2	34	1646.26
D09	2	34	1742.94
D10	2	34	7821.56
D11	2	34	4141.64
D12	2	34	4518.48
E07	2	34	4291.08
E08	2	34	5679.64
E09	2	34	4011.02
F07	2	34	7444.94
F08	2	34	8031.77
F09	2	34	5991.02
G04	2	34	5914.01
G05	2	34	5917.53
G06	2	34	4735.96
G07	2	34	8171.45
G08	2	34	5294.37
G09	2	34	7010.6
H04	2	34	5616.91
H05	2	34	6291.87
H06	2	34	5619.44
H07	2	34	6900.86
H08	2	34	5009.38
H09	2	34	7382.88
A07	2	35	4960.09
A08	2	35	7401.74
A09	2	35	6723.76
A10	2	35	4013.71
A11	2	35	3903.8
A12	2	35	3504.9
B07	2	35	5527.32
B08	2	35	5071.97
B09	2	35	4758.45
B10	2	35	8611.02
B11	2	35	4188.5
B12	2	35	4378.12
C07	2	35	3908.27
C08	2	35	5854.35
C09	2	35	5427.87
C10	2	35	4420.87
C11	2	35	4493.74
C12	2	35	4045.32
D07	2	35	2337.73
D08	2	35	1982.77
D09	2	35	2173.49
D10	2	35	8064.79
D11	2	35	4215.74
D12	2	35	4608.04
E07	2	35	4340.52
E08	2	35	5778.53
E09	2	35	4062.13
F07	2	35	7849.74
F08	2	35	8603.93
F09	2	35	6172.72
G04	2	35	6003.26
G05	2	35	6000.87
G06	2	35	4795.86
G07	2	35	8669.37
G08	2	35	5356.13
G09	2	35	7218.64
H04	2	35	5721.84
H05	2	35	6429.5
H06	2	35	5725.42
H07	2	35	7177.8
H08	2	35	5099.73
H09	2	35	7685.16
A07	2	36	5012.76
A08	2	36	7673.79
A09	2	36	6846.58
A10	2	36	4102.85
A11	2	36	3989.81
A12	2	36	3584.7
B07	2	36	5637.65
B08	2	36	5179.75
B09	2	36	4851.78
B10	2	36	8754.88
B11	2	36	4220.9
B12	2	36	4404.58
C07	2	36	4015.43
C08	2	36	6061.64
C09	2	36	5628.19
C10	2	36	4492.22
C11	2	36	4564.64
C12	2	36	4076.33
D07	2	36	2899.8
D08	2	36	2364.2
D09	2	36	2706.43
D10	2	36	8335
D11	2	36	4289.64
D12	2	36	4668.22
E07	2	36	4416.33
E08	2	36	5908.56
E09	2	36	4133.22
F07	2	36	8178.19
F08	2	36	9091.6
F09	2	36	6367.64
G04	2	36	6127.66
G05	2	36	6110.39
G06	2	36	4869.16
G07	2	36	9166.27
G08	2	36	5431.68
G09	2	36	7499.86
H04	2	36	5832.32
H05	2	36	6579.1
H06	2	36	5842.05
H07	2	36	7412.71
H08	2	36	5201.52
H09	2	36	7939.05
A07	2	37	5052.92
A08	2	37	7838.4
A09	2	37	6940.85
A10	2	37	4157.17
A11	2	37	4040.35
A12	2	37	3631.29
B07	2	37	5701.6
B08	2	37	5267.09
B09	2	37	4904.51
B10	2	37	8838.12
B11	2	37	4240.62
B12	2	37	4425.57
C07	2	37	4087.83
C08	2	37	6200.46
C09	2	37	5761.41
C10	2	37	4542.36
C11	2	37	4614.48
C12	2	37	4107.85
D07	2	37	3476.55
D08	2	37	2764.29
D09	2	37	3288.3
D10	2	37	8561.78
D11	2	37	4334
D12	2	37	4732.24
E07	2	37	4496.61
E08	2	37	6000.78
E09	2	37	4206.4
F07	2	37	8438.81
F08	2	37	9506.68
F09	2	37	6524.78
G04	2	37	6254.53
G05	2	37	6228
G06	2	37	4954.53
G07	2	37	9670.42
G08	2	37	5517.21
G09	2	37	7773.22
H04	2	37	5924.35
H05	2	37	6704.96
H06	2	37	5943.84
H07	2	37	7608.04
H08	2	37	5291.64
H09	2	37	8150.78
A07	2	38	5071
A08	2	38	7919.75
A09	2	38	6988.38
A10	2	38	4183.38
A11	2	38	4061.84
A12	2	38	3652.4
B07	2	38	5735.55
B08	2	38	5304.21
B09	2	38	4933.36
B10	2	38	8881.5
B11	2	38	4251.58
B12	2	38	4434.31
C07	2	38	4127
C08	2	38	6271.24
C09	2	38	5831.05
C10	2	38	4567.1
C11	2	38	4636.1
C12	2	38	4126.12
D07	2	38	3742.24
D08	2	38	2949.84
D09	2	38	3562.2
D10	2	38	8656.78
D11	2	38	4358.21
D12	2	38	4760.01
E07	2	38	4532.26
E08	2	38	6051.53
E09	2	38	4238.28
F07	2	38	8547.09
F08	2	38	9686.12
F09	2	38	6593.38
G04	2	38	6308.23
G05	2	38	6280.7
G06	2	38	4991.93
G07	2	38	9895.83
G08	2	38	5553.87
G09	2	38	7890.26
H04	2	38	5962.6
H05	2	38	6757.59
H06	2	38	5986.36
H07	2	38	7690.13
H08	2	38	5329.89
H09	2	38	8240.19
A07	2	39	5095.47
A08	2	39	8033.66
A09	2	39	7054.99
A10	2	39	4218.48
A11	2	39	4090.71
A12	2	39	3681.09
B07	2	39	5783.63
B08	2	39	5353.77
B09	2	39	4974.3
B10	2	39	8942.71
B11	2	39	4267.04
B12	2	39	4445.98
C07	2	39	4182.44
C08	2	39	6370.77
C09	2	39	5929.32
C10	2	39	4601.46
C11	2	39	4665.3
C12	2	39	4152.21
D07	2	39	4103.38
D08	2	39	3202.43
D09	2	39	3935.91
D10	2	39	8783.64
D11	2	39	4392.51
D12	2	39	4797.15
E07	2	39	4580.05
E08	2	39	6123.74
E09	2	39	4281.01
F07	2	39	8691.4
F08	2	39	9927.14
F09	2	39	6683.7
G04	2	39	6380.11
G05	2	39	6351.82
G06	2	39	5041.95
G07	2	39	10200.6
G08	2	39	5602.99
G09	2	39	8047.2
H04	2	39	6013.58
H05	2	39	6827.81
H06	2	39	6043.04
H07	2	39	7799.76
H08	2	39	5380.96
H09	2	39	8359.78
A07	2	40	5109.11
A08	2	40	8097.71
A09	2	40	7092.45
A10	2	40	4237.98
A11	2	40	4106.76
A12	2	40	3697.1
B07	2	40	5810.75
B08	2	40	5381.29
B09	2	40	4997.4
B10	2	40	8977.21
B11	2	40	4275.74
B12	2	40	4452.45
C07	2	40	4213.7
C08	2	40	6426.8
C09	2	40	5984.69
C10	2	40	4620.74
C11	2	40	4681.56
C12	2	40	4166.96
D07	2	40	4304.88
D08	2	40	3343.43
D09	2	40	4144.63
D10	2	40	8854.08
D11	2	40	4411.87
D12	2	40	4817.79
E07	2	40	4606.62
E08	2	40	6164.51
E09	2	40	4304.76
F07	2	40	8771.5
F08	2	40	10061.2
F09	2	40	6733.63
G04	2	40	6420.04
G05	2	40	6391.43
G06	2	40	5069.73
G07	2	40	10370.5
G08	2	40	5630.29
G09	2	40	8134.44
H04	2	40	6041.88
H05	2	40	6866.8
H06	2	40	6074.5
H07	2	40	7860.63
H08	2	40	5409.33
H09	2	40	8426.22

## Sheet: 熔解原始数据
孔位	采样次数	温度	F1
A07	1	60	5388.59
A08	1	60	8918.7
A09	1	60	7621.97
A10	1	60	4498.94
A11	1	60	4340.56
A12	1	60	3922.35
B07	1	60	6138.41
B08	1	60	5666.99
B09	1	60	5285.89
B10	1	60	9435.9
B11	1	60	4477.91
B12	1	60	4652.37
C07	1	60	4511.32
C08	1	60	6982.27
C09	1	60	6513.32
C10	1	60	4860.25
C11	1	60	4917.17
C12	1	60	4370.26
D07	1	60	5942.91
D08	1	60	4555.86
D09	1	60	5868.67
D10	1	60	9390.13
D11	1	60	4605.35
D12	1	60	5006.25
E07	1	60	4836.74
E08	1	60	6575.19
E09	1	60	4536.06
F07	1	60	9327.02
F08	1	60	10988.8
F09	1	60	7054.04
G04	1	60	6708.82
G05	1	60	6696.45
G06	1	60	5293.31
G07	1	60	11744.8
G08	1	60	5885.99
G09	1	60	8902.61
H04	1	60	6233.69
H05	1	60	7130.75
H06	1	60	6278.23
H07	1	60	8308.69
H08	1	60	5576.66
H09	1	60	8881.58
A07	2	60.3	5292.23
A08	2	60.3	8825.09
A09	2	60.3	7552.19
A10	2	60.3	4411.84
A11	2	60.3	4253.03
A12	2	60.3	3811.14
B07	2	60.3	6073.45
B08	2	60.3	5585.2
B09	2	60.3	5208.98
B10	2	60.3	9311.6
B11	2	60.3	4410.13
B12	2	60.3	4581.8
C07	2	60.3	4355.52
C08	2	60.3	6719.74
C09	2	60.3	6279.23
C10	2	60.3	4670.11
C11	2	60.3	4721.87
C12	2	60.3	4199.06
D07	2	60.3	5914.31
D08	2	60.3	4518.84
D09	2	60.3	5839.93
D10	2	60.3	9324.51
D11	2	60.3	4558.62
D12	2	60.3	4989.75
E07	2	60.3	4629.31
E08	2	60.3	6274.52
E09	2	60.3	4342
F07	2	60.3	9263.09
F08	2	60.3	10878
F09	2	60.3	6996.59
G04	2	60.3	6617.7
G05	2	60.3	6584.64
G06	2	60.3	5213.58
G07	2	60.3	11466.9
G08	2	60.3	5766.89
G09	2	60.3	8731.68
H04	2	60.3	6147.14
H05	2	60.3	7033.61
H06	2	60.3	6190.79
H07	2	60.3	8189.87
H08	2	60.3	5508.89
H09	2	60.3	8759.67
A07	3	60.6	5285.84
A08	3	60.6	8796.84
A09	3	60.6	7527.29
A10	3	60.6	4406.1
A11	3	60.6	4249.45
A12	3	60.6	3807.62
B07	3	60.6	6039.94
B08	3	60.6	5557.8
B09	3	60.6	5183.05
B10	3	60.6	9265.5
B11	3	60.6	4391.96
B12	3	60.6	4557.66
C07	3	60.6	4353.62
C08	3	60.6	6697.55
C09	3	60.6	6267.38
C10	3	60.6	4663.4
C11	3	60.6	4718.76
C12	3	60.6	4199.86
D07	3	60.6	5884.19
D08	3	60.6	4492.06
D09	3	60.6	5809.3
D10	3	60.6	9257.57
D11	3	60.6	4535.23
D12	3	60.6	4956.25
E07	3	60.6	4595.56
E08	3	60.6	6224.63
E09	3	60.6	4310.35
F07	3	60.6	9190
F08	3	60.6	10786.3
F09	3	60.6	6946.47
G04	3	60.6	6484.13
G05	3	60.6	6466.49
G06	3	60.6	5114.18
G07	3	60.6	11220.2
G08	3	60.6	5636.41
G09	3	60.6	8567.01
H04	3	60.6	6114.65
H05	3	60.6	7006.98
H06	3	60.6	6157.62
H07	3	60.6	8151.31
H08	3	60.6	5478.36
H09	3	60.6	8710.33
A07	4	60.9	5263.69
A08	4	60.9	8742.26
A09	4	60.9	7492.58
A10	4	60.9	4392.9
A11	4	60.9	4236.9
A12	4	60.9	3792.5
B07	4	60.9	6011.04
B08	4	60.9	5532.25
B09	4	60.9	5158.29
B10	4	60.9	9214.65
B11	4	60.9	4371.33
B12	4	60.9	4538.64
C07	4	60.9	4348.83
C08	4	60.9	6693.3
C09	4	60.9	6262.11
C10	4	60.9	4659.01
C11	4	60.9	4717.98
C12	4	60.9	4198.36
D07	4	60.9	5849.16
D08	4	60.9	4467.12
D09	4	60.9	5765.45
D10	4	60.9	9185.42
D11	4	60.9	4488.25
D12	4	60.9	4928.1
E07	4	60.9	4549.45
E08	4	60.9	6157.16
E09	4	60.9	4267.13
F07	4	60.9	9134.61
F08	4	60.9	10728.8
F09	4	60.9	6904.97
G04	4	60.9	6461.72
G05	4	60.9	6436.74
G06	4	60.9	5098.35
G07	4	60.9	11141.2
G08	4	60.9	5633.31
G09	4	60.9	8543.41
H04	4	60.9	6081.69
H05	4	60.9	6963.99
H06	4	60.9	6125.28
H07	4	60.9	8104.59
H08	4	60.9	5443.14
H09	4	60.9	8659.71
A07	5	61.2	5241.48
A08	5	61.2	8691.4
A09	5	61.2	7453.39
A10	5	61.2	4368.28
A11	5	61.2	4218.37
A12	5	61.2	3773.07
B07	5	61.2	5983.88
B08	5	61.2	5509.51
B09	5	61.2	5134.94
B10	5	61.2	9148.4
B11	5	61.2	4352.63
B12	5	61.2	4511.82
C07	5	61.2	4330.02
C08	5	61.2	6651.18
C09	5	61.2	6236.75
C10	5	61.2	4643.98
C11	5	61.2	4705.75
C12	5	61.2	4183.17
D07	5	61.2	5805.74
D08	5	61.2	4436.46
D09	5	61.2	5724.26
D10	5	61.2	9113.45
D11	5	61.2	4465.82
D12	5	61.2	4893.22
E07	5	61.2	4551.02
E08	5	61.2	6160.14
E09	5	61.2	4272.32
F07	5	61.2	9055.77
F08	5	61.2	10622.5
F09	5	61.2	6853.37
G04	5	61.2	6450
G05	5	61.2	6425.64
G06	5	61.2	5092.63
G07	5	61.2	11123.6
G08	5	61.2	5630.55
G09	5	61.2	8534.36
H04	5	61.2	6052.91
H05	5	61.2	6919.86
H06	5	61.2	6098.5
H07	5	61.2	8060.14
H08	5	61.2	5414.36
H09	5	61.2	8613.2
A07	6	61.5	5212.78
A08	6	61.5	8641.62
A09	6	61.5	7416.29
A10	6	61.5	4343.32
A11	6	61.5	4198.55
A12	6	61.5	3749.62
B07	6	61.5	5952.12
B08	6	61.5	5479.23
B09	6	61.5	5107.61
B10	6	61.5	9091.65
B11	6	61.5	4331.09
B12	6	61.5	4488.8
C07	6	61.5	4223.7
C08	6	61.5	6642.83
C09	6	61.5	6222.95
C10	6	61.5	4529.27
C11	6	61.5	4707.35
C12	6	61.5	4079.89
D07	6	61.5	5760.34
D08	6	61.5	4406.31
D09	6	61.5	5685.82
D10	6	61.5	9044.09
D11	6	61.5	4438.31
D12	6	61.5	4854.95
E07	6	61.5	4549.5
E08	6	61.5	6158.99
E09	6	61.5	4272.17
F07	6	61.5	8986.99
F08	6	61.5	10526.8
F09	6	61.5	6808.17
G04	6	61.5	6397.15
G05	6	61.5	6393.04
G06	6	61.5	5051.04
G07	6	61.5	11029.1
G08	6	61.5	5605.78
G09	6	61.5	8458.74
H04	6	61.5	6017.29
H05	6	61.5	6873.04
H06	6	61.5	6059.29
H07	6	61.5	8002.61
H08	6	61.5	5375.93
H09	6	61.5	8561.89
A07	7	61.8	5180.32
A08	7	61.8	8597.45
A09	7	61.8	7373.65
A10	7	61.8	4315.97
A11	7	61.8	4166.88
A12	7	61.8	3724.28
B07	7	61.8	5920.3
B08	7	61.8	5449.72
B09	7	61.8	5082.53
B10	7	61.8	9039.21
B11	7	61.8	4309.39
B12	7	61.8	4457.24
C07	7	61.8	4210.46
C08	7	61.8	6615.06
C09	7	61.8	6205.85
C10	7	61.8	4505.99
C11	7	61.8	4689.63
C12	7	61.8	4064.24
D07	7	61.8	5731.12
D08	7	61.8	4385.16
D09	7	61.8	5653.5
D10	7	61.8	8989.95
D11	7	61.8	4420.4
D12	7	61.8	4833.2
E07	7	61.8	4521.55
E08	7	61.8	6141.99
E09	7	61.8	4247.73
F07	7	61.8	8922.28
F08	7	61.8	10438.7
F09	7	61.8	6753.78
G04	7	61.8	6322.23
G05	7	61.8	6314.85
G06	7	61.8	4988.27
G07	7	61.8	10888.5
G08	7	61.8	5542.91
G09	7	61.8	8341.56
H04	7	61.8	5988.73
H05	7	61.8	6837.87
H06	7	61.8	6024.16
H07	7	61.8	7958.61
H08	7	61.8	5351.32
H09	7	61.8	8518.77
A07	8	62.1	5160.14
A08	8	62.1	8569.39
A09	8	62.1	7348.95
A10	8	62.1	4296.77
A11	8	62.1	4153.5
A12	8	62.1	3709.21
B07	8	62.1	5881.29
B08	8	62.1	5417.55
B09	8	62.1	5051.07
B10	8	62.1	8988.19
B11	8	62.1	4282.78
B12	8	62.1	4429.06
C07	8	62.1	4181.43
C08	8	62.1	6552.75
C09	8	62.1	6130.68
C10	8	62.1	4452.03
C11	8	62.1	4641.81
C12	8	62.1	4031.86
D07	8	62.1	5703.17
D08	8	62.1	4360.5
D09	8	62.1	5623.02
D10	8	62.1	8942.74
D11	8	62.1	4394.78
D12	8	62.1	4801.46
E07	8	62.1	4405.81
E08	8	62.1	6130.96
E09	8	62.1	4240.95
F07	8	62.1	8847.95
F08	8	62.1	10337.6
F09	8	62.1	6694.32
G04	8	62.1	6223.06
G05	8	62.1	6222.83
G06	8	62.1	4918.67
G07	8	62.1	10701.3
G08	8	62.1	5460.17
G09	8	62.1	8224.49
H04	8	62.1	5948.15
H05	8	62.1	6783.62
H06	8	62.1	5979.66
H07	8	62.1	7893.12
H08	8	62.1	5312.85
H09	8	62.1	8454.56
A07	9	62.4	5140.51
A08	9	62.4	8542.73
A09	9	62.4	7307.24
A10	9	62.4	4278.39
A11	9	62.4	4135.79
A12	9	62.4	3696.2
B07	9	62.4	5838.81
B08	9	62.4	5374.83
B09	9	62.4	5018.46
B10	9	62.4	8914.56
B11	9	62.4	4256.91
B12	9	62.4	4403.49
C07	9	62.4	4149.66
C08	9	62.4	6486.62
C09	9	62.4	6058.44
C10	9	62.4	4414.86
C11	9	62.4	4593.29
C12	9	62.4	3985.04
D07	9	62.4	5668.8
D08	9	62.4	4336.97
D09	9	62.4	5587.41
D10	9	62.4	8890.51
D11	9	62.4	4373.85
D12	9	62.4	4776.41
E07	9	62.4	4396.74
E08	9	62.4	6102.27
E09	9	62.4	4205.37
F07	9	62.4	8766.17
F08	9	62.4	10223.7
F09	9	62.4	6638.54
G04	9	62.4	6146.84
G05	9	62.4	6137.89
G06	9	62.4	4858.81
G07	9	62.4	10513.9
G08	9	62.4	5400.26
G09	9	62.4	8119.11
H04	9	62.4	5912.22
H05	9	62.4	6732.07
H06	9	62.4	5939.56
H07	9	62.4	7832.04
H08	9	62.4	5270.52
H09	9	62.4	8390.25
A07	10	62.7	5101.32
A08	10	62.7	8485.83
A09	10	62.7	7254.67
A10	10	62.7	4242.43
A11	10	62.7	4111.59
A12	10	62.7	3668.19
B07	10	62.7	5792.48
B08	10	62.7	5333.35
B09	10	62.7	4980.86
B10	10	62.7	8841.37
B11	10	62.7	4229.29
B12	10	62.7	4376.94
C07	10	62.7	4127.65
C08	10	62.7	6454.95
C09	10	62.7	6013.99
C10	10	62.7	4404.98
C11	10	62.7	4561.15
C12	10	62.7	3966.56
D07	10	62.7	5634.51
D08	10	62.7	4307.69
D09	10	62.7	5547.98
D10	10	62.7	8821.28
D11	10	62.7	4350.48
D12	10	62.7	4740.7
E07	10	62.7	4358.67
E08	10	62.7	6039.94
E09	10	62.7	4160.97
F07	10	62.7	8691.61
F08	10	62.7	10118.4
F09	10	62.7	6589.03
G04	10	62.7	6118.81
G05	10	62.7	6119.29
G06	10	62.7	4827.85
G07	10	62.7	10449.2
G08	10	62.7	5388.09
G09	10	62.7	8094.16
H04	10	62.7	5880.88
H05	10	62.7	6684.83
H06	10	62.7	5910.29
H07	10	62.7	7780.42
H08	10	62.7	5242.28
H09	10	62.7	8342.68
A07	11	63	5064.25
A08	11	63	8422.73
A09	11	63	7206.04
A10	11	63	4211.62
A11	11	63	4087.93
A12	11	63	3644.57
B07	11	63	5751.98
B08	11	63	5295.44
B09	11	63	4946.36
B10	11	63	8779.48
B11	11	63	4205.82
B12	11	63	4352.81
C07	11	63	4091.83
C08	11	63	6301.56
C09	11	63	5863.9
C10	11	63	4383.98
C11	11	63	4448.06
C12	11	63	3941.84
D07	11	63	5591.17
D08	11	63	4274.66
D09	11	63	5504.07
D10	11	63	8746.66
D11	11	63	4324.63
D12	11	63	4713.06
E07	11	63	4327.94
E08	11	63	5854.24
E09	11	63	4107.64
F07	11	63	8631.65
F08	11	63	10050.4
F09	11	63	6549.73
G04	11	63	6063.78
G05	11	63	6000.25
G06	11	63	4796.54
G07	11	63	10181.2
G08	11	63	5381.47
G09	11	63	8092.51
H04	11	63	5844.15
H05	11	63	6649.1
H06	11	63	5870.11
H07	11	63	7730.36
H08	11	63	5214.13
H09	11	63	8293.11
A07	12	63.3	5026.82
A08	12	63.3	8350.88
A09	12	63.3	7143.58
A10	12	63.3	4172.08
A11	12	63.3	4052.58
A12	12	63.3	3595.19
B07	12	63.3	5708.87
B08	12	63.3	5262.04
B09	12	63.3	4908.5
B10	12	63.3	8711.6
B11	12	63.3	4175.7
B12	12	63.3	4322.17
C07	12	63.3	4086.74
C08	12	63.3	6303.44
C09	12	63.3	5863.75
C10	12	63.3	4386.65
C11	12	63.3	4449.98
C12	12	63.3	3949.13
D07	12	63.3	5542.59
D08	12	63.3	4242.4
D09	12	63.3	5456.12
D10	12	63.3	8671.61
D11	12	63.3	4299.22
D12	12	63.3	4686.48
E07	12	63.3	4304.84
E08	12	63.3	5819.81
E09	12	63.3	4090.38
F07	12	63.3	8574.12
F08	12	63.3	9977.95
F09	12	63.3	6504.64
G04	12	63.3	6062.48
G05	12	63.3	6009.41
G06	12	63.3	4808.76
G07	12	63.3	10184
G08	12	63.3	5376.66
G09	12	63.3	8082.39
H04	12	63.3	5807.58
H05	12	63.3	6607.58
H06	12	63.3	5838.83
H07	12	63.3	7671.75
H08	12	63.3	5182.84
H09	12	63.3	8242.44
A07	13	63.6	4992.36
A08	13	63.6	8297.63
A09	13	63.6	7105.61
A10	13	63.6	4145.86
A11	13	63.6	4032.26
A12	13	63.6	3582
B07	13	63.6	5672.18
B08	13	63.6	5233.26
B09	13	63.6	4883.28
B10	13	63.6	8662.64
B11	13	63.6	4157.04
B12	13	63.6	4293.41
C07	13	63.6	4068.84
C08	13	63.6	6298.65
C09	13	63.6	5858.42
C10	13	63.6	4381.79
C11	13	63.6	4443.26
C12	13	63.6	3946.74
D07	13	63.6	5501.95
D08	13	63.6	4217.49
D09	13	63.6	5415.95
D10	13	63.6	8609.73
D11	13	63.6	4275.64
D12	13	63.6	4661.17
E07	13	63.6	4268.5
E08	13	63.6	5774.56
E09	13	63.6	4051.58
F07	13	63.6	8501.35
F08	13	63.6	9904.56
F09	13	63.6	6465.4
G04	13	63.6	6049.02
G05	13	63.6	6010.6
G06	13	63.6	4803.75
G07	13	63.6	10179
G08	13	63.6	5360.66
G09	13	63.6	8049.45
H04	13	63.6	5767.21
H05	13	63.6	6567
H06	13	63.6	5802.52
H07	13	63.6	7620.46
H08	13	63.6	5152.21
H09	13	63.6	8186.57
A07	14	63.9	4954.43
A08	14	63.9	8232.52
A09	14	63.9	7040.93
A10	14	63.9	4114.14
A11	14	63.9	3993.06
A12	14	63.9	3553.6
B07	14	63.9	5635.35
B08	14	63.9	5203.04
B09	14	63.9	4853.44
B10	14	63.9	8607
B11	14	63.9	4132.62
B12	14	63.9	4269.66
C07	14	63.9	4050.63
C08	14	63.9	6277.25
C09	14	63.9	5838.82
C10	14	63.9	4364.85
C11	14	63.9	4426.76
C12	14	63.9	3936.62
D07	14	63.9	5462.3
D08	14	63.9	4187.31
D09	14	63.9	5372.35
D10	14	63.9	8544.29
D11	14	63.9	4244.45
D12	14	63.9	4631.02
E07	14	63.9	4221.87
E08	14	63.9	5711.7
E09	14	63.9	3994.82
F07	14	63.9	8438.33
F08	14	63.9	9829.75
F09	14	63.9	6413.45
G04	14	63.9	6024.17
G05	14	63.9	6005.36
G06	14	63.9	4789.55
G07	14	63.9	10162.2
G08	14	63.9	5333.03
G09	14	63.9	8004.36
H04	14	63.9	5725.77
H05	14	63.9	6520.11
H06	14	63.9	5757.37
H07	14	63.9	7557.94
H08	14	63.9	5115.94
H09	14	63.9	8117.01
A07	15	64.2	4924.28
A08	15	64.2	8173.02
A09	15	64.2	6985.03
A10	15	64.2	4081.85
A11	15	64.2	3959.98
A12	15	64.2	3529.36
B07	15	64.2	5600.32
B08	15	64.2	5175.03
B09	15	64.2	4821.37
B10	15	64.2	8554.66
B11	15	64.2	4107.69
B12	15	64.2	4248.48
C07	15	64.2	4028.58
C08	15	64.2	6257.64
C09	15	64.2	5810.44
C10	15	64.2	4350.56
C11	15	64.2	4411.82
C12	15	64.2	3917.29
D07	15	64.2	5422.11
D08	15	64.2	4159.91
D09	15	64.2	5332.42
D10	15	64.2	8477.93
D11	15	64.2	4214.59
D12	15	64.2	4605.33
E07	15	64.2	4174.88
E08	15	64.2	5650.76
E09	15	64.2	3956.6
F07	15	64.2	8365.39
F08	15	64.2	9735.05
F09	15	64.2	6362.6
G04	15	64.2	5994.42
G05	15	64.2	5977.93
G06	15	64.2	4768.51
G07	15	64.2	10092.3
G08	15	64.2	5302.23
G09	15	64.2	7957.52
H04	15	64.2	5683.48
H05	15	64.2	6478.7
H06	15	64.2	5717.03
H07	15	64.2	7502.06
H08	15	64.2	5082.53
H09	15	64.2	8053.03
A07	16	64.5	4879
A08	16	64.5	8093.3
A09	16	64.5	6921.95
A10	16	64.5	4047.19
A11	16	64.5	3918.93
A12	16	64.5	3494.18
B07	16	64.5	5562.63
B08	16	64.5	5142.83
B09	16	64.5	4773.57
B10	16	64.5	8461.42
B11	16	64.5	4073.99
B12	16	64.5	4211.16
C07	16	64.5	3994.76
C08	16	64.5	6203.12
C09	16	64.5	5760.51
C10	16	64.5	4308.97
C11	16	64.5	4365.94
C12	16	64.5	3880.96
D07	16	64.5	5379.92
D08	16	64.5	4126.27
D09	16	64.5	5281.15
D10	16	64.5	8414.68
D11	16	64.5	4185.9
D12	16	64.5	4568.9
E07	16	64.5	4179.46
E08	16	64.5	5656.25
E09	16	64.5	3966.1
F07	16	64.5	8283.54
F08	16	64.5	9633.31
F09	16	64.5	6308.25
G04	16	64.5	5952.14
G05	16	64.5	5948.3
G06	16	64.5	4743.92
G07	16	64.5	10028.5
G08	16	64.5	5269.4
G09	16	64.5	7899.45
H04	16	64.5	5639.82
H05	16	64.5	6426.79
H06	16	64.5	5678.69
H07	16	64.5	7432.44
H08	16	64.5	5051.9
H09	16	64.5	7986.33
A07	17	64.8	4845.11
A08	17	64.8	8045.62
A09	17	64.8	6880.78
A10	17	64.8	4024.72
A11	17	64.8	3891.81
A12	17	64.8	3473.36
B07	17	64.8	5511.82
B08	17	64.8	5097.1
B09	17	64.8	4732.22
B10	17	64.8	8380.33
B11	17	64.8	4044.12
B12	17	64.8	4173.82
C07	17	64.8	3957.29
C08	17	64.8	6040.28
C09	17	64.8	5705.25
C10	17	64.8	4268.09
C11	17	64.8	4313.03
C12	17	64.8	3843.02
D07	17	64.8	5335.66
D08	17	64.8	4091.88
D09	17	64.8	5236.93
D10	17	64.8	8341.26
D11	17	64.8	4152.16
D12	17	64.8	4530.85
E07	17	64.8	4190.52
E08	17	64.8	5664.51
E09	17	64.8	3963.93
F07	17	64.8	8215.95
F08	17	64.8	9546.48
F09	17	64.8	6265.93
G04	17	64.8	5910.39
G05	17	64.8	5912.1
G06	17	64.8	4708.75
G07	17	64.8	9946.55
G08	17	64.8	5221.63
G09	17	64.8	7829.87
H04	17	64.8	5597.18
H05	17	64.8	6385.37
H06	17	64.8	5616.79
H07	17	64.8	7374.58
H08	17	64.8	4996.16
H09	17	64.8	7893.72
A07	18	65.1	4820.35
A08	18	65.1	7990.31
A09	18	65.1	6843.82
A10	18	65.1	4002.88
A11	18	65.1	3868.43
A12	18	65.1	3456.77
B07	18	65.1	5461.79
B08	18	65.1	5053.15
B09	18	65.1	4694.18
B10	18	65.1	8311.31
B11	18	65.1	4007.75
B12	18	65.1	4146.27
C07	18	65.1	3955.19
C08	18	65.1	6049.75
C09	18	65.1	5703.63
C10	18	65.1	4262.89
C11	18	65.1	4312.05
C12	18	65.1	3841.21
D07	18	65.1	5294.35
D08	18	65.1	4056.77
D09	18	65.1	5191.17
D10	18	65.1	8273.49
D11	18	65.1	4118.15
D12	18	65.1	4500.96
E07	18	65.1	4188.83
E08	18	65.1	5659.75
E09	18	65.1	3952.47
F07	18	65.1	8146.92
F08	18	65.1	9458.24
F09	18	65.1	6216.07
G04	18	65.1	5872.84
G05	18	65.1	5870
G06	18	65.1	4677.81
G07	18	65.1	9865.26
G08	18	65.1	5172.54
G09	18	65.1	7762.96
H04	18	65.1	5544.24
H05	18	65.1	6327.56
H06	18	65.1	5559.93
H07	18	65.1	7300.23
H08	18	65.1	4947.2
H09	18	65.1	7813.51
A07	19	65.4	4792.15
A08	19	65.4	7934.89
A09	19	65.4	6808.22
A10	19	65.4	3973
A11	19	65.4	3846.09
A12	19	65.4	3433.66
B07	19	65.4	5408.09
B08	19	65.4	5006.69
B09	19	65.4	4645.05
B10	19	65.4	8236.92
B11	19	65.4	3969.57
B12	19	65.4	4107.04
C07	19	65.4	3941.37
C08	19	65.4	6046.64
C09	19	65.4	5687.53
C10	19	65.4	4246.75
C11	19	65.4	4296.03
C12	19	65.4	3832.48
D07	19	65.4	5255.37
D08	19	65.4	4025.23
D09	19	65.4	5141.44
D10	19	65.4	8206.57
D11	19	65.4	4083.35
D12	19	65.4	4471.77
E07	19	65.4	4176.43
E08	19	65.4	5642.33
E09	19	65.4	3936.85
F07	19	65.4	8074.95
F08	19	65.4	9370.81
F09	19	65.4	6166.76
G04	19	65.4	5801.28
G05	19	65.4	5791.82
G06	19	65.4	4624.49
G07	19	65.4	9730.59
G08	19	65.4	5107.95
G09	19	65.4	7661.5
H04	19	65.4	5485.89
H05	19	65.4	6264.77
H06	19	65.4	5510.04
H07	19	65.4	7224.06
H08	19	65.4	4894.62
H09	19	65.4	7732.12
A07	20	65.7	4760.4
A08	20	65.7	7876.11
A09	20	65.7	6770.06
A10	20	65.7	3943.84
A11	20	65.7	3820.58
A12	20	65.7	3410.16
B07	20	65.7	5374.82
B08	20	65.7	4956.68
B09	20	65.7	4603.45
B10	20	65.7	8157.82
B11	20	65.7	3946.34
B12	20	65.7	4074.43
C07	20	65.7	3905.04
C08	20	65.7	6021.77
C09	20	65.7	5650.4
C10	20	65.7	4211.98
C11	20	65.7	4259.94
C12	20	65.7	3795.56
D07	20	65.7	5212.72
D08	20	65.7	3987.19
D09	20	65.7	5096.22
D10	20	65.7	8136.2
D11	20	65.7	4055.59
D12	20	65.7	4437.92
E07	20	65.7	4156.7
E08	20	65.7	5616.2
E09	20	65.7	3916.87
F07	20	65.7	8015.88
F08	20	65.7	9284
F09	20	65.7	6096.82
G04	20	65.7	5729.53
G05	20	65.7	5714.62
G06	20	65.7	4561.1
G07	20	65.7	9568.29
G08	20	65.7	5036.22
G09	20	65.7	7548.18
H04	20	65.7	5448.38
H05	20	65.7	6224.16
H06	20	65.7	5473.29
H07	20	65.7	7164.94
H08	20	65.7	4856.89
H09	20	65.7	7669.88
A07	21	66	4727.37
A08	21	66	7822.51
A09	21	66	6720.78
A10	21	66	3921.51
A11	21	66	3793.92
A12	21	66	3386.53
B07	21	66	5333.21
B08	21	66	4915.16
B09	21	66	4566.46
B10	21	66	8094
B11	21	66	3918.05
B12	21	66	4050.87
C07	21	66	3848.95
C08	21	66	5944.79
C09	21	66	5566.73
C10	21	66	4150.75
C11	21	66	4198.49
C12	21	66	3685
D07	21	66	5168.54
D08	21	66	3952.91
D09	21	66	5053.4
D10	21	66	8067.75
D11	21	66	4023.73
D12	21	66	4405.58
E07	21	66	4127.62
E08	21	66	5576.22
E09	21	66	3888.73
F07	21	66	7926.05
F08	21	66	9161.03
F09	21	66	6031.36
G04	21	66	5723.07
G05	21	66	5705.69
G06	21	66	4550.03
G07	21	66	9520.65
G08	21	66	5021.84
G09	21	66	7532.89
H04	21	66	5413.68
H05	21	66	6175.68
H06	21	66	5435.18
H07	21	66	7109.41
H08	21	66	4821.63
H09	21	66	7615.3
A07	22	66.3	4678.91
A08	22	66.3	7739.25
A09	22	66.3	6651.12
A10	22	66.3	3878.8
A11	22	66.3	3754.18
A12	22	66.3	3352.33
B07	22	66.3	5284.83
B08	22	66.3	4873.92
B09	22	66.3	4530.49
B10	22	66.3	8023.47
B11	22	66.3	3881.23
B12	22	66.3	4014.98
C07	22	66.3	3793.11
C08	22	66.3	5866.17
C09	22	66.3	5485.12
C10	22	66.3	4118.81
C11	22	66.3	4136.8
C12	22	66.3	3678.43
D07	22	66.3	5124.07
D08	22	66.3	3917.49
D09	22	66.3	5011.08
D10	22	66.3	7999.56
D11	22	66.3	3993.84
D12	22	66.3	4360.88
E07	22	66.3	4100.05
E08	22	66.3	5536.75
E09	22	66.3	3856.96
F07	22	66.3	7851.56
F08	22	66.3	9055.73
F09	22	66.3	5983.25
G04	22	66.3	5698.5
G05	22	66.3	5669.79
G06	22	66.3	4524.89
G07	22	66.3	9456.68
G08	22	66.3	4989.13
G09	22	66.3	7475.22
H04	22	66.3	5369.65
H05	22	66.3	6126.41
H06	22	66.3	5391.74
H07	22	66.3	7055.14
H08	22	66.3	4784.67
H09	22	66.3	7548.73
A07	23	66.6	4634.66
A08	23	66.6	7667.96
A09	23	66.6	6590.79
A10	23	66.6	3841.7
A11	23	66.6	3718.44
A12	23	66.6	3320.33
B07	23	66.6	5249.72
B08	23	66.6	4843.29
B09	23	66.6	4502.97
B10	23	66.6	7971.7
B11	23	66.6	3858.23
B12	23	66.6	3978.46
C07	23	66.6	3761.78
C08	23	66.6	5829.48
C09	23	66.6	5426.03
C10	23	66.6	4072.58
C11	23	66.6	4107.28
C12	23	66.6	3649.92
D07	23	66.6	5076.95
D08	23	66.6	3879.86
D09	23	66.6	4959.66
D10	23	66.6	7918.78
D11	23	66.6	3963.65
D12	23	66.6	4321.98
E07	23	66.6	4068.79
E08	23	66.6	5485.7
E09	23	66.6	3823.51
F07	23	66.6	7799.33
F08	23	66.6	8987.9
F09	23	66.6	5948.24
G04	23	66.6	5659.29
G05	23	66.6	5634.53
G06	23	66.6	4490.04
G07	23	66.6	9370.24
G08	23	66.6	4958.97
G09	23	66.6	7420.82
H04	23	66.6	5316.14
H05	23	66.6	6067.42
H06	23	66.6	5349.38
H07	23	66.6	6981.75
H08	23	66.6	4750.72
H09	23	66.6	7478.44
A07	24	66.9	4589.86
A08	24	66.9	7587.98
A09	24	66.9	6518.12
A10	24	66.9	3806.11
A11	24	66.9	3672.53
A12	24	66.9	3288.33
B07	24	66.9	5207.94
B08	24	66.9	4805.97
B09	24	66.9	4467.88
B10	24	66.9	7901.83
B11	24	66.9	3829.24
B12	24	66.9	3946.07
C07	24	66.9	3721.71
C08	24	66.9	5662.64
C09	24	66.9	5351.43
C10	24	66.9	4019.29
C11	24	66.9	3977.38
C12	24	66.9	3552.38
D07	24	66.9	5031.82
D08	24	66.9	3846.68
D09	24	66.9	4915.4
D10	24	66.9	7847.79
D11	24	66.9	3936.21
D12	24	66.9	4288.69
E07	24	66.9	4038.56
E08	24	66.9	5440.83
E09	24	66.9	3793.4
F07	24	66.9	7727.63
F08	24	66.9	8903.77
F09	24	66.9	5902.47
G04	24	66.9	5618.58
G05	24	66.9	5603.17
G06	24	66.9	4460.57
G07	24	66.9	9283.62
G08	24	66.9	4926.72
G09	24	66.9	7358.4
H04	24	66.9	5267.52
H05	24	66.9	6018.02
H06	24	66.9	5315.57
H07	24	66.9	6918.88
H08	24	66.9	4722.83
H09	24	66.9	7423.48
A07	25	67.2	4550.52
A08	25	67.2	7507.13
A09	25	67.2	6473.25
A10	25	67.2	3767.71
A11	25	67.2	3645.7
A12	25	67.2	3264.59
B07	25	67.2	5158.37
B08	25	67.2	4760.13
B09	25	67.2	4427.37
B10	25	67.2	7828.18
B11	25	67.2	3798.41
B12	25	67.2	3916.18
C07	25	67.2	3713.53
C08	25	67.2	5659.18
C09	25	67.2	5340.78
C10	25	67.2	4016.02
C11	25	67.2	3977.77
C12	25	67.2	3560.76
D07	25	67.2	4988.15
D08	25	67.2	3815.62
D09	25	67.2	4873.21
D10	25	67.2	7782.94
D11	25	67.2	3902.95
D12	25	67.2	4249.58
E07	25	67.2	4011.4
E08	25	67.2	5398.2
E09	25	67.2	3763.41
F07	25	67.2	7660.55
F08	25	67.2	8820.33
F09	25	67.2	5850.79
G04	25	67.2	5575.01
G05	25	67.2	5560.44
G06	25	67.2	4425.59
G07	25	67.2	9196.03
G08	25	67.2	4888.19
G09	25	67.2	7301.04
H04	25	67.2	5228.07
H05	25	67.2	5974.44
H06	25	67.2	5277.31
H07	25	67.2	6861.74
H08	25	67.2	4687.41
H09	25	67.2	7358.57
A07	26	67.5	4510.88
A08	26	67.5	7428.44
A09	26	67.5	6408.26
A10	26	67.5	3732.1
A11	26	67.5	3605.82
A12	26	67.5	3236.25
B07	26	67.5	5104.35
B08	26	67.5	4717.57
B09	26	67.5	4381.72
B10	26	67.5	7751.37
B11	26	67.5	3763.9
B12	26	67.5	3882.94
C07	26	67.5	3699.31
C08	26	67.5	5651.67
C09	26	67.5	5318.83
C10	26	67.5	4001.6
C11	26	67.5	3977.3
C12	26	67.5	3563.66
D07	26	67.5	4940.93
D08	26	67.5	3778.8
D09	26	67.5	4819.41
D10	26	67.5	7715.76
D11	26	67.5	3871.91
D12	26	67.5	4216.37
E07	26	67.5	3973.17
E08	26	67.5	5340.52
E09	26	67.5	3728.72
F07	26	67.5	7588.42
F08	26	67.5	8724.04
F09	26	67.5	5797.02
G04	26	67.5	5526.05
G05	26	67.5	5513.39
G06	26	67.5	4390.34
G07	26	67.5	9092.08
G08	26	67.5	4842.76
G09	26	67.5	7219.29
H04	26	67.5	5193.91
H05	26	67.5	5933.27
H06	26	67.5	5238.38
H07	26	67.5	6808.74
H08	26	67.5	4655.64
H09	26	67.5	7298.15
A07	27	67.8	4485.75
A08	27	67.8	7377.2
A09	27	67.8	6363.06
A10	27	67.8	3707.98
A11	27	67.8	3582.04
A12	27	67.8	3214.9
B07	27	67.8	5069.2
B08	27	67.8	4670.67
B09	27	67.8	4340.47
B10	27	67.8	7698.95
B11	27	67.8	3726.67
B12	27	67.8	3850.95
C07	27	67.8	3678
C08	27	67.8	5625.15
C09	27	67.8	5288.94
C10	27	67.8	3974.69
C11	27	67.8	3966.66
C12	27	67.8	3542.99
D07	27	67.8	4879.26
D08	27	67.8	3748.1
D09	27	67.8	4777.83
D10	27	67.8	7643.97
D11	27	67.8	3824.73
D12	27	67.8	4186.54
E07	27	67.8	3939.33
E08	27	67.8	5286.96
E09	27	67.8	3696.36
F07	27	67.8	7520.86
F08	27	67.8	8637.7
F09	27	67.8	5727.94
G04	27	67.8	5477.48
G05	27	67.8	5464.67
G06	27	67.8	4351.6
G07	27	67.8	8981.24
G08	27	67.8	4800.65
G09	27	67.8	7145.92
H04	27	67.8	5152.06
H05	27	67.8	5876.7
H06	27	67.8	5187.98
H07	27	67.8	6732.75
H08	27	67.8	4609.49
H09	27	67.8	7220.96
A07	28	68.1	4457.57
A08	28	68.1	7328.8
A09	28	68.1	6322.17
A10	28	68.1	3684.85
A11	28	68.1	3558.87
A12	28	68.1	3195.09
B07	28	68.1	5025.05
B08	28	68.1	4630.45
B09	28	68.1	4303.25
B10	28	68.1	7631.16
B11	28	68.1	3694.91
B12	28	68.1	3824.68
C07	28	68.1	3571.41
C08	28	68.1	5619.09
C09	28	68.1	5271.46
C10	28	68.1	3845.96
C11	28	68.1	3967.23
C12	28	68.1	3477.19
D07	28	68.1	4818.86
D08	28	68.1	3703.06
D09	28	68.1	4713
D10	28	68.1	7549.25
D11	28	68.1	3779.2
D12	28	68.1	4140.88
E07	28	68.1	3907.38
E08	28	68.1	5233.55
E09	28	68.1	3666.4
F07	28	68.1	7426.49
F08	28	68.1	8517.93
F09	28	68.1	5661.81
G04	28	68.1	5435.48
G05	28	68.1	5408.77
G06	28	68.1	4319.72
G07	28	68.1	8893.9
G08	28	68.1	4770.45
G09	28	68.1	7082.89
H04	28	68.1	5096.06
H05	28	68.1	5815.59
H06	28	68.1	5122.29
H07	28	68.1	6647.03
H08	28	68.1	4557.61
H09	28	68.1	7133.65
A07	29	68.4	4432.18
A08	29	68.4	7274.02
A09	29	68.4	6280.79
A10	29	68.4	3657.76
A11	29	68.4	3536.57
A12	29	68.4	3171.2
B07	29	68.4	4982.95
B08	29	68.4	4593.29
B09	29	68.4	4266.58
B10	29	68.4	7560.96
B11	29	68.4	3665.01
B12	29	68.4	3796.21
C07	29	68.4	3558.6
C08	29	68.4	5590.23
C09	29	68.4	5253.56
C10	29	68.4	3818.46
C11	29	68.4	3947.96
C12	29	68.4	3462.57
D07	29	68.4	4783.56
D08	29	68.4	3668.75
D09	29	68.4	4670.46
D10	29	68.4	7483.27
D11	29	68.4	3749.32
D12	29	68.4	4109.15
E07	29	68.4	3870.53
E08	29	68.4	5188.16
E09	29	68.4	3635.72
F07	29	68.4	7353.85
F08	29	68.4	8424.27
F09	29	68.4	5617.14
G04	29	68.4	5393.76
G05	29	68.4	5360.57
G06	29	68.4	4287.2
G07	29	68.4	8788.67
G08	29	68.4	4727.12
G09	29	68.4	7024.88
H04	29	68.4	5051.5
H05	29	68.4	5764.84
H06	29	68.4	5079.55
H07	29	68.4	6588.07
H08	29	68.4	4516.82
H09	29	68.4	7071.56
A07	30	68.7	4397.05
A08	30	68.7	7216.85
A09	30	68.7	6232.24
A10	30	68.7	3633.14
A11	30	68.7	3507.02
A12	30	68.7	3142.86
B07	30	68.7	4941.18
B08	30	68.7	4556.32
B09	30	68.7	4232.67
B10	30	68.7	7484.53
B11	30	68.7	3634.21
B12	30	68.7	3762.18
C07	30	68.7	3537.86
C08	30	68.7	5428.67
C09	30	68.7	5075.8
C10	30	68.7	3788.8
C11	30	68.7	3826.42
C12	30	68.7	3439.37
D07	30	68.7	4740.19
D08	30	68.7	3634.66
D09	30	68.7	4627.66
D10	30	68.7	7416.46
D11	30	68.7	3721.13
D12	30	68.7	4078.57
E07	30	68.7	3816.57
E08	30	68.7	5123.29
E09	30	68.7	3589.34
F07	30	68.7	7287.56
F08	30	68.7	8339.13
F09	30	68.7	5553.95
G04	30	68.7	5316.4
G05	30	68.7	5293.36
G06	30	68.7	4233.75
G07	30	68.7	8631.62
G08	30	68.7	4661.98
G09	30	68.7	6917.36
H04	30	68.7	5000.01
H05	30	68.7	5701.21
H06	30	68.7	5025.03
H07	30	68.7	6536.75
H08	30	68.7	4481.35
H09	30	68.7	6989.07
A07	31	69	4359.37
A08	31	69	7158.66
A09	31	69	6183.12
A10	31	69	3601.92
A11	31	69	3479.16
A12	31	69	3117.79
B07	31	69	4896.1
B08	31	69	4513.58
B09	31	69	4198.52
B10	31	69	7410.17
B11	31	69	3607.4
B12	31	69	3729.65
C07	31	69	3516.25
C08	31	69	5393.36
C09	31	69	5054.16
C10	31	69	3785.1
C11	31	69	3802.91
C12	31	69	3416.92
D07	31	69	4699.31
D08	31	69	3598.64
D09	31	69	4584.92
D10	31	69	7343.87
D11	31	69	3695.74
D12	31	69	4045.32
E07	31	69	3763.98
E08	31	69	5048.76
E09	31	69	3539
F07	31	69	7197.59
F08	31	69	8219.6
F09	31	69	5494.36
G04	31	69	5232.85
G05	31	69	5210.55
G06	31	69	4169.89
G07	31	69	8398.87
G08	31	69	4583.52
G09	31	69	6797.49
H04	31	69	4953.86
H05	31	69	5643.62
H06	31	69	4973.45
H07	31	69	6461.65
H08	31	69	4432.12
H09	31	69	6911.73
A07	32	69.3	4326.82
A08	32	69.3	7099.92
A09	32	69.3	6132.44
A10	32	69.3	3573.63
A11	32	69.3	3449.57
A12	32	69.3	3094.43
B07	32	69.3	4853
B08	32	69.3	4471.21
B09	32	69.3	4159.36
B10	32	69.3	7340.93
B11	32	69.3	3571.22
B12	32	69.3	3704.46
C07	32	69.3	3484.01
C08	32	69.3	5354.55
C09	32	69.3	4945.38
C10	32	69.3	3703.96
C11	32	69.3	3774.73
C12	32	69.3	3386.48
D07	32	69.3	4660.7
D08	32	69.3	3565.23
D09	32	69.3	4540.15
D10	32	69.3	7275.7
D11	32	69.3	3666.98
D12	32	69.3	4019.62
E07	32	69.3	3732.45
E08	32	69.3	5027.15
E09	32	69.3	3526.18
F07	32	69.3	7128.3
F08	32	69.3	8130.48
F09	32	69.3	5453.28
G04	32	69.3	5147.76
G05	32	69.3	5134.33
G06	32	69.3	4147.6
G07	32	69.3	8284.45
G08	32	69.3	4520.75
G09	32	69.3	6668.05
H04	32	69.3	4920.31
H05	32	69.3	5578.8
H06	32	69.3	4942.39
H07	32	69.3	6382.37
H08	32	69.3	4397.39
H09	32	69.3	6835.32
A07	33	69.6	4286.63
A08	33	69.6	7040.08
A09	33	69.6	6080.65
A10	33	69.6	3538
A11	33	69.6	3422.55
A12	33	69.6	3065.45
B07	33	69.6	4808.02
B08	33	69.6	4431.6
B09	33	69.6	4122.22
B10	33	69.6	7266.9
B11	33	69.6	3541.43
B12	33	69.6	3671.26
C07	33	69.6	3473.35
C08	33	69.6	5314.17
C09	33	69.6	4928.49
C10	33	69.6	3692.07
C11	33	69.6	3759.09
C12	33	69.6	3369.18
D07	33	69.6	4599.4
D08	33	69.6	3534.57
D09	33	69.6	4498.47
D10	33	69.6	7208.77
D11	33	69.6	3637.29
D12	33	69.6	3985.6
E07	33	69.6	3605.62
E08	33	69.6	4950.14
E09	33	69.6	3470.1
F07	33	69.6	7054.22
F08	33	69.6	8041.24
F09	33	69.6	5411.86
G04	33	69.6	5075.72
G05	33	69.6	5038.8
G06	33	69.6	4080.77
G07	33	69.6	8144.79
G08	33	69.6	4463.09
G09	33	69.6	6563.08
H04	33	69.6	4878.77
H05	33	69.6	5523.48
H06	33	69.6	4900.95
H07	33	69.6	6314.72
H08	33	69.6	4350.38
H09	33	69.6	6769.41
A07	34	69.9	4252.34
A08	34	69.9	6980.51
A09	34	69.9	6030.04
A10	34	69.9	3509.85
A11	34	69.9	3388.36
A12	34	69.9	3042.05
B07	34	69.9	4760.81
B08	34	69.9	4385.67
B09	34	69.9	4085.38
B10	34	69.9	7193.02
B11	34	69.9	3511.36
B12	34	69.9	3635.09
C07	34	69.9	3378
C08	34	69.9	5265.39
C09	34	69.9	4928.1
C10	34	69.9	3661.17
C11	34	69.9	3758.17
C12	34	69.9	3334.3
D07	34	69.9	4546.05
D08	34	69.9	3485.29
D09	34	69.9	4436.8
D10	34	69.9	7121.96
D11	34	69.9	3595.99
D12	34	69.9	3938.31
E07	34	69.9	3605.72
E08	34	69.9	4870.95
E09	34	69.9	3409.95
F07	34	69.9	6981.63
F08	34	69.9	7953.79
F09	34	69.9	5369.24
G04	34	69.9	5051.45
G05	34	69.9	5015.05
G06	34	69.9	4021.82
G07	34	69.9	8095.81
G08	34	69.9	4444.88
G09	34	69.9	6535.09
H04	34	69.9	4834.08
H05	34	69.9	5475.57
H06	34	69.9	4853.99
H07	34	69.9	6248.01
H08	34	69.9	4304.25
H09	34	69.9	6703.46
A07	35	70.2	4211.07
A08	35	70.2	6921.42
A09	35	70.2	5973.55
A10	35	70.2	3481.37
A11	35	70.2	3355.61
A12	35	70.2	3013.98
B07	35	70.2	4702.34
B08	35	70.2	4340.43
B09	35	70.2	4043.74
B10	35	70.2	7106.62
B11	35	70.2	3478.41
B12	35	70.2	3597.34
C07	35	70.2	3376.83
C08	35	70.2	5252.24
C09	35	70.2	4910.18
C10	35	70.2	3655.81
C11	35	70.2	3750.22
C12	35	70.2	3327.09
D07	35	70.2	4505.48
D08	35	70.2	3454.19
D09	35	70.2	4392.27
D10	35	70.2	7053.03
D11	35	70.2	3569.47
D12	35	70.2	3906.67
E07	35	70.2	3596.18
E08	35	70.2	4844.33
E09	35	70.2	3390.63
F07	35	70.2	6908.8
F08	35	70.2	7866.49
F09	35	70.2	5316.15
G04	35	70.2	4979.67
G05	35	70.2	4896.5
G06	35	70.2	3968.75
G07	35	70.2	7964.22
G08	35	70.2	4322.04
G09	35	70.2	6338.57
H04	35	70.2	4796.02
H05	35	70.2	5430.66
H06	35	70.2	4819.36
H07	35	70.2	6193.88
H08	35	70.2	4265.84
H09	35	70.2	6651.32
A07	36	70.5	4163.18
A08	36	70.5	6827
A09	36	70.5	5921.63
A10	36	70.5	3455.31
A11	36	70.5	3329.13
A12	36	70.5	2976.56
B07	36	70.5	4645.54
B08	36	70.5	4296.24
B09	36	70.5	4000.28
B10	36	70.5	7018.96
B11	36	70.5	3443.45
B12	36	70.5	3546.09
C07	36	70.5	3367.8
C08	36	70.5	5220.11
C09	36	70.5	4886.47
C10	36	70.5	3641.64
C11	36	70.5	3725.59
C12	36	70.5	3307.06
D07	36	70.5	4448.81
D08	36	70.5	3411.17
D09	36	70.5	4327.61
D10	36	70.5	6966.89
D11	36	70.5	3532.35
D12	36	70.5	3863.71
E07	36	70.5	3500.47
E08	36	70.5	4703.59
E09	36	70.5	3287.28
F07	36	70.5	6838.43
F08	36	70.5	7775.84
F09	36	70.5	5271.54
G04	36	70.5	4905.39
G05	36	70.5	4893.38
G06	36	70.5	3960.79
G07	36	70.5	7830.9
G08	36	70.5	4313.78
G09	36	70.5	6327.63
H04	36	70.5	4755.19
H05	36	70.5	5391.37
H06	36	70.5	4779.08
H07	36	70.5	6141.97
H08	36	70.5	4231.85
H09	36	70.5	6589.67
A07	37	70.8	4123.08
A08	37	70.8	6747.6
A09	37	70.8	5852.84
A10	37	70.8	3416.78
A11	37	70.8	3291.28
A12	37	70.8	2944.66
B07	37	70.8	4613.35
B08	37	70.8	4263.13
B09	37	70.8	3974.97
B10	37	70.8	6947.07
B11	37	70.8	3410.4
B12	37	70.8	3521.78
C07	37	70.8	3350.38
C08	37	70.8	5195.2
C09	37	70.8	4856.65
C10	37	70.8	3627.77
C11	37	70.8	3692.02
C12	37	70.8	3286.92
D07	37	70.8	4413.45
D08	37	70.8	3386.49
D09	37	70.8	4289.3
D10	37	70.8	6917.98
D11	37	70.8	3507.11
D12	37	70.8	3836.48
E07	37	70.8	3498.7
E08	37	70.8	4696.36
E09	37	70.8	3285.11
F07	37	70.8	6772.2
F08	37	70.8	7694.08
F09	37	70.8	5218.9
G04	37	70.8	4883.98
G05	37	70.8	4880.69
G06	37	70.8	3939.52
G07	37	70.8	7792.73
G08	37	70.8	4295.89
G09	37	70.8	6304.6
H04	37	70.8	4702.81
H05	37	70.8	5335.18
H06	37	70.8	4730.46
H07	37	70.8	6070.23
H08	37	70.8	4183.36
H09	37	70.8	6540.55
A07	38	71.1	4080.89
A08	38	71.1	6667.74
A09	38	71.1	5780.95
A10	38	71.1	3377.32
A11	38	71.1	3253.46
A12	38	71.1	2912.83
B07	38	71.1	4576.37
B08	38	71.1	4235.75
B09	38	71.1	3943.81
B10	38	71.1	6891.7
B11	38	71.1	3391.11
B12	38	71.1	3497.81
C07	38	71.1	3332.61
C08	38	71.1	5157.55
C09	38	71.1	4812.19
C10	38	71.1	3605.9
C11	38	71.1	3655.6
C12	38	71.1	3267.2
D07	38	71.1	4383.39
D08	38	71.1	3361.55
D09	38	71.1	4240.07
D10	38	71.1	6863.78
D11	38	71.1	3478.57
D12	38	71.1	3799.71
E07	38	71.1	3488.83
E08	38	71.1	4679.08
E09	38	71.1	3274.41
F07	38	71.1	6705.89
F08	38	71.1	7610.06
F09	38	71.1	5175.4
G04	38	71.1	4860.18
G05	38	71.1	4857.01
G06	38	71.1	3912.38
G07	38	71.1	7744.4
G08	38	71.1	4271.42
G09	38	71.1	6265.62
H04	38	71.1	4654.08
H05	38	71.1	5283.66
H06	38	71.1	4685.74
H07	38	71.1	6004.42
H08	38	71.1	4136.72
H09	38	71.1	6468.4
A07	39	71.4	4036.48
A08	39	71.4	6589.73
A09	39	71.4	5707.99
A10	39	71.4	3335.93
A11	39	71.4	3215.75
A12	39	71.4	2877.89
B07	39	71.4	4524.36
B08	39	71.4	4196.22
B09	39	71.4	3904.35
B10	39	71.4	6821.27
B11	39	71.4	3365.89
B12	39	71.4	3474.06
C07	39	71.4	3314.43
C08	39	71.4	5112.15
C09	39	71.4	4768.66
C10	39	71.4	3582.04
C11	39	71.4	3615.67
C12	39	71.4	3246.51
D07	39	71.4	4341.59
D08	39	71.4	3327.7
D09	39	71.4	4200.63
D10	39	71.4	6797.7
D11	39	71.4	3454
D12	39	71.4	3769
E07	39	71.4	3477.74
E08	39	71.4	4653.06
E09	39	71.4	3261.54
F07	39	71.4	6641.63
F08	39	71.4	7531.44
F09	39	71.4	5107.91
G04	39	71.4	4813.33
G05	39	71.4	4813.51
G06	39	71.4	3867.27
G07	39	71.4	7633.66
G08	39	71.4	4223.29
G09	39	71.4	6197.94
H04	39	71.4	4617.77
H05	39	71.4	5242.9
H06	39	71.4	4651.45
H07	39	71.4	5956.48
H08	39	71.4	4095.05
H09	39	71.4	6414.78
A07	40	71.7	3994.89
A08	40	71.7	6513.05
A09	40	71.7	5640.35
A10	40	71.7	3297.26
A11	40	71.7	3190.37
A12	40	71.7	2845.89
B07	40	71.7	4494.01
B08	40	71.7	4168.81
B09	40	71.7	3865.69
B10	40	71.7	6775.38
B11	40	71.7	3345.37
B12	40	71.7	3452.04
C07	40	71.7	3298.88
C08	40	71.7	5073.32
C09	40	71.7	4733.06
C10	40	71.7	3556.28
C11	40	71.7	3579.29
C12	40	71.7	3216.49
D07	40	71.7	4297.13
D08	40	71.7	3295.75
D09	40	71.7	4155.15
D10	40	71.7	6725.82
D11	40	71.7	3425.76
D12	40	71.7	3739.12
E07	40	71.7	3454.5
E08	40	71.7	4628.82
E09	40	71.7	3247.35
F07	40	71.7	6551.76
F08	40	71.7	7422.01
F09	40	71.7	5046.74
G04	40	71.7	4670.28
G05	40	71.7	4744.8
G06	40	71.7	3808.94
G07	40	71.7	7491.23
G08	40	71.7	4088.05
G09	40	71.7	6002.6
H04	40	71.7	4573.58
H05	40	71.7	5195.43
H06	40	71.7	4602.75
H07	40	71.7	5894.42
H08	40	71.7	4060.96
H09	40	71.7	6341.36
A07	41	72	3958.15
A08	41	72	6443.33
A09	41	72	5577.18
A10	41	72	3263.2
A11	41	72	3151.57
A12	41	72	2816.74
B07	41	72	4455.75
B08	41	72	4134.47
B09	41	72	3832.42
B10	41	72	6717.67
B11	41	72	3321.15
B12	41	72	3424.35
C07	41	72	3277.98
C08	41	72	5027.71
C09	41	72	4692.9
C10	41	72	3529.66
C11	41	72	3546.55
C12	41	72	3190.79
D07	41	72	4251.99
D08	41	72	3256.32
D09	41	72	4107.81
D10	41	72	6653.99
D11	41	72	3389.16
D12	41	72	3704.14
E07	41	72	3434.21
E08	41	72	4594.33
E09	41	72	3228.28
F07	41	72	6485.16
F08	41	72	7339.32
F09	41	72	5000.53
G04	41	72	4655
G05	41	72	4689.6
G06	41	72	3794.05
G07	41	72	7353.19
G08	41	72	4060.3
G09	41	72	5966.99
H04	41	72	4528.88
H05	41	72	5151.82
H06	41	72	4557.47
H07	41	72	5832.91
H08	41	72	4026.17
H09	41	72	6270.62
A07	42	72.3	3930.58
A08	42	72.3	6393.64
A09	42	72.3	5516.4
A10	42	72.3	3238.27
A11	42	72.3	3114.52
A12	42	72.3	2787.85
B07	42	72.3	4416.47
B08	42	72.3	4090.13
B09	42	72.3	3801.07
B10	42	72.3	6650.48
B11	42	72.3	3291.78
B12	42	72.3	3391.88
C07	42	72.3	3234.43
C08	42	72.3	4954.4
C09	42	72.3	4621.6
C10	42	72.3	3473.08
C11	42	72.3	3488.76
C12	42	72.3	3141.11
D07	42	72.3	4213.44
D08	42	72.3	3222.91
D09	42	72.3	4069.61
D10	42	72.3	6598.12
D11	42	72.3	3355.43
D12	42	72.3	3679.66
E07	42	72.3	3415.01
E08	42	72.3	4573.04
E09	42	72.3	3211.57
F07	42	72.3	6415.27
F08	42	72.3	7252.34
F09	42	72.3	4958.33
G04	42	72.3	4564.18
G05	42	72.3	4635.06
G06	42	72.3	3684.65
G07	42	72.3	7114.19
G08	42	72.3	4029.08
G09	42	72.3	5902.5
H04	42	72.3	4482.19
H05	42	72.3	5089.74
H06	42	72.3	4506.64
H07	42	72.3	5767.86
H08	42	72.3	3981.21
H09	42	72.3	6192.79
A07	43	72.6	3895.96
A08	43	72.6	6329.39
A09	43	72.6	5464.55
A10	43	72.6	3207.21
A11	43	72.6	3082.18
A12	43	72.6	2765.27
B07	43	72.6	4372.27
B08	43	72.6	4051.09
B09	43	72.6	3764.6
B10	43	72.6	6582.52
B11	43	72.6	3258.94
B12	43	72.6	3360.38
C07	43	72.6	3175.41
C08	43	72.6	4863.27
C09	43	72.6	4533.55
C10	43	72.6	3411.53
C11	43	72.6	3428
C12	43	72.6	3052.2
D07	43	72.6	4167.41
D08	43	72.6	3184.25
D09	43	72.6	3999.63
D10	43	72.6	6534.34
D11	43	72.6	3315.07
D12	43	72.6	3632.16
E07	43	72.6	3375.65
E08	43	72.6	4517.99
E09	43	72.6	3179.29
F07	43	72.6	6346.8
F08	43	72.6	7169.42
F09	43	72.6	4907.67
G04	43	72.6	4559.05
G05	43	72.6	4620.78
G06	43	72.6	3677.37
G07	43	72.6	7095.92
G08	43	72.6	4026.8
G09	43	72.6	5889.2
H04	43	72.6	4447.87
H05	43	72.6	5043.7
H06	43	72.6	4470.82
H07	43	72.6	5716.46
H08	43	72.6	3952.02
H09	43	72.6	6143.06
A07	44	72.9	3852.67
A08	44	72.9	6262.26
A09	44	72.9	5414.77
A10	44	72.9	3177.37
A11	44	72.9	3055.92
A12	44	72.9	2739.62
B07	44	72.9	4335.63
B08	44	72.9	4014.76
B09	44	72.9	3717.36
B10	44	72.9	6521.97
B11	44	72.9	3229.54
B12	44	72.9	3329.87
C07	44	72.9	3129.15
C08	44	72.9	4834.72
C09	44	72.9	4504.34
C10	44	72.9	3391.3
C11	44	72.9	3409.1
C12	44	72.9	3018.4
D07	44	72.9	4107.8
D08	44	72.9	3130.55
D09	44	72.9	3939.56
D10	44	72.9	6449.59
D11	44	72.9	3275.37
D12	44	72.9	3585.39
E07	44	72.9	3320.6
E08	44	72.9	4443.86
E09	44	72.9	3128.82
F07	44	72.9	6288.96
F08	44	72.9	7054.59
F09	44	72.9	4867.12
G04	44	72.9	4543.99
G05	44	72.9	4593.48
G06	44	72.9	3663.02
G07	44	72.9	7056.44
G08	44	72.9	4015.44
G09	44	72.9	5856.66
H04	44	72.9	4400.34
H05	44	72.9	4993.17
H06	44	72.9	4426.72
H07	44	72.9	5652.37
H08	44	72.9	3916.27
H09	44	72.9	6074.75
A07	45	73.2	3814.63
A08	45	73.2	6197.18
A09	45	73.2	5361.4
A10	45	73.2	3141.57
A11	45	73.2	3024.33
A12	45	73.2	2716.11
B07	45	73.2	4281.35
B08	45	73.2	3962.72
B09	45	73.2	3673.92
B10	45	73.2	6425.06
B11	45	73.2	3186.24
B12	45	73.2	3288.44
C07	45	73.2	3082.92
C08	45	73.2	4679.36
C09	45	73.2	4354.02
C10	45	73.2	3336.43
C11	45	73.2	3297.65
C12	45	73.2	2977.88
D07	45	73.2	4055.98
D08	45	73.2	3082.21
D09	45	73.2	3885.53
D10	45	73.2	6369.25
D11	45	73.2	3246.96
D12	45	73.2	3553.51
E07	45	73.2	3268.01
E08	45	73.2	4366.66
E09	45	73.2	3077.59
F07	45	73.2	6204.11
F08	45	73.2	6949.57
F09	45	73.2	4807.25
G04	45	73.2	4505.03
G05	45	73.2	4542.06
G06	45	73.2	3626.17
G07	45	73.2	6973.4
G08	45	73.2	3977
G09	45	73.2	5790.61
H04	45	73.2	4360.2
H05	45	73.2	4946.81
H06	45	73.2	4385
H07	45	73.2	5596.19
H08	45	73.2	3879.7
H09	45	73.2	6018.56
A07	46	73.5	3773.38
A08	46	73.5	6126.04
A09	46	73.5	5308.82
A10	46	73.5	3104.78
A11	46	73.5	2994.88
A12	46	73.5	2670.15
B07	46	73.5	4230.1
B08	46	73.5	3933.61
B09	46	73.5	3629.66
B10	46	73.5	6360.16
B11	46	73.5	3150.83
B12	46	73.5	3265.19
C07	46	73.5	3044.33
C08	46	73.5	4659.33
C09	46	73.5	4336.29
C10	46	73.5	3278.82
C11	46	73.5	3287.7
C12	46	73.5	2963.93
D07	46	73.5	4003.07
D08	46	73.5	3037.17
D09	46	73.5	3833.04
D10	46	73.5	6289.56
D11	46	73.5	3224.24
D12	46	73.5	3524.22
E07	46	73.5	3259.43
E08	46	73.5	4344.89
E09	46	73.5	3063.56
F07	46	73.5	6133.56
F08	46	73.5	6871.08
F09	46	73.5	4760.46
G04	46	73.5	4435.2
G05	46	73.5	4396.11
G06	46	73.5	3513.05
G07	46	73.5	6850.68
G08	46	73.5	3858.84
G09	46	73.5	5593.29
H04	46	73.5	4327.62
H05	46	73.5	4896.97
H06	46	73.5	4351.45
H07	46	73.5	5545.95
H08	46	73.5	3852.08
H09	46	73.5	5962.1
A07	47	73.8	3742.47
A08	47	73.8	6050.9
A09	47	73.8	5269.54
A10	47	73.8	3069.55
A11	47	73.8	2971.66
A12	47	73.8	2648.59
B07	47	73.8	4189.45
B08	47	73.8	3897.04
B09	47	73.8	3600.31
B10	47	73.8	6293.74
B11	47	73.8	3121.93
B12	47	73.8	3237.39
C07	47	73.8	3007.52
C08	47	73.8	4548.1
C09	47	73.8	4214.34
C10	47	73.8	3194.73
C11	47	73.8	3198.85
C12	47	73.8	2889.71
D07	47	73.8	3949.04
D08	47	73.8	2991.95
D09	47	73.8	3771.1
D10	47	73.8	6215.7
D11	47	73.8	3197.18
D12	47	73.8	3496.04
E07	47	73.8	3220.57
E08	47	73.8	4296.84
E09	47	73.8	3028.57
F07	47	73.8	6065.18
F08	47	73.8	6796.2
F09	47	73.8	4720.03
G04	47	73.8	4374.07
G05	47	73.8	4377.2
G06	47	73.8	3503.35
G07	47	73.8	6727.51
G08	47	73.8	3835.31
G09	47	73.8	5579.88
H04	47	73.8	4283.29
H05	47	73.8	4848.18
H06	47	73.8	4310.49
H07	47	73.8	5483.73
H08	47	73.8	3813.8
H09	47	73.8	5903.87
A07	48	74.1	3704.36
A08	48	74.1	5989.48
A09	48	74.1	5214.13
A10	48	74.1	3038.64
A11	48	74.1	2945.95
A12	48	74.1	2627.02
B07	48	74.1	4148.99
B08	48	74.1	3858.68
B09	48	74.1	3570.78
B10	48	74.1	6222.07
B11	48	74.1	3097.35
B12	48	74.1	3200.43
C07	48	74.1	2985.92
C08	48	74.1	4550.67
C09	48	74.1	4214.05
C10	48	74.1	3187.23
C11	48	74.1	3200.58
C12	48	74.1	2886.96
D07	48	74.1	3897.05
D08	48	74.1	2947.46
D09	48	74.1	3712.17
D10	48	74.1	6145.61
D11	48	74.1	3170.76
D12	48	74.1	3464.49
E07	48	74.1	3170.11
[truncated: 2,957 more rows]

## Sheet: 定量结果
孔位	检测项目	属性	染料	CT	CT值平均值	CT标准方差	浓度	浓度平均值	浓度标准方差	样本ID
A07	PQBP1-E01	未知	FAM	23.61	23.69	0.07				CCLZT
A08	PQBP1-E01	未知	FAM	23.75	23.69	0.07				CCLZT
A09	PQBP1-E01	未知	FAM	23.7	23.69	0.07				CCLZT
A10	PQBP1-E03	未知	FAM	25.07	25.14	0.12				XY
A11	PQBP1-E03	未知	FAM	25.07	25.14	0.12				XY
A12	PQBP1-E03	未知	FAM	25.28	25.14	0.12				XY
B07	PQBP1-E01	未知	FAM	23.85	23.91	0.06				XX
B08	PQBP1-E01	未知	FAM	23.96	23.91	0.06				XX
B09	PQBP1-E01	未知	FAM	23.93	23.91	0.06				XX
B10	ALB	未知	FAM	21.74	21.71	0.03				CCLZT
B11	ALB	未知	FAM	21.7	21.71	0.03				CCLZT
B12	ALB	未知	FAM	21.69	21.71	0.03				CCLZT
C07	PQBP1-E01	未知	FAM	25.57	25.4	0.17				XY
C08	PQBP1-E01	未知	FAM	25.23	25.4	0.17				XY
C09	PQBP1-E01	未知	FAM	25.41	25.4	0.17				XY
C10	ALB	未知	FAM	23.01	23.01	0.1				XX
C11	ALB	未知	FAM	23.01	23.01	0.1				XX
C12	ALB	未知	FAM	23.07	23.01	0.1				XX
D07	PQBP1-E02	未知	FAM	33.88	34.31	0.38				CCLZT
D08	PQBP1-E02	未知	FAM	34.61	34.31	0.38				CCLZT
D09	PQBP1-E02	未知	FAM	34.44	34.31	0.38				CCLZT
D10	ALB	未知	FAM	23.78	23.36	0.21				XY
D11	ALB	未知	FAM	23.3	23.36	0.21				XY
D12	ALB	未知	FAM	23.18	23.36	0.21				XY
E07	PQBP1-E02	未知	FAM	23.41	23.5	0.13				XX
E08	PQBP1-E02	未知	FAM	23.65	23.5	0.13				XX
E09	PQBP1-E02	未知	FAM	23.43	23.5	0.13				XX
F07	PQBP1-E02	未知	FAM	24.91	24.86	0.3				XY
F08	PQBP1-E02	未知	FAM	25.14	24.86	0.3				XY
F09	PQBP1-E02	未知	FAM	24.55	24.86	0.3				XY
G04	ALB	未知	FAM	22.84	23.01	0.1				XX
G05	ALB	未知	FAM	23.15	23.01	0.1				XX
G06	ALB	未知	FAM	22.96	23.01	0.1				XX
G07	PQBP1-E03	未知	FAM	24.17	23.91	0.43				CCLZT
G08	PQBP1-E03	未知	FAM	23.41	23.91	0.43				CCLZT
G09	PQBP1-E03	未知	FAM	24.14	23.91	0.43				CCLZT
H04	ALB	未知	FAM	23.27	23.36	0.21				XY
H05	ALB	未知	FAM	23.34	23.36	0.21				XY
H06	ALB	未知	FAM	23.31	23.36	0.21				XY
H07	PQBP1-E03	未知	FAM	24.1	23.96	0.17				XX
H08	PQBP1-E03	未知	FAM	23.78	23.96	0.17				XX
H09	PQBP1-E03	未知	FAM	24.01	23.96	0.17				XX

## Sheet: 相对定量结果
样本ID	检测项目	CT值平均值	ΔCt 平均值	ΔCt 标准方差	ΔΔCt	平均值	最大值	最小值	结果			PQBP1-E01	PQBP1-E02	PQBP1-E03
CCLZT	PQBP1-E01	23.69	1.97	0.08	1.07	0.48	0.5	0.45	正常		CCLZT	0.48	0	0.42
XX	PQBP1-E01	23.91	0.91	0.12	0	1	1.09	0.92	女对照		XX	1	1	1
XY	PQBP1-E01	25.4	2.04	0.27	1.13	0.46	0.55	0.38	男对照		XY	0.46	0.5	0.57
CCLZT	PQBP1-E02	34.31	12.6	0.38	12.11	0	0	0	缺失
XX	PQBP1-E02	23.5	0.49	0.17	0	1	1.12	0.89	女对照
XY	PQBP1-E02	24.86	1.5	0.36	1.01	0.5	0.64	0.39	男对照
CCLZT	PQBP1-E03	23.91	2.19	0.43	1.24	0.42	0.57	0.31	正常
XX	PQBP1-E03	23.96	0.96	0.2	0	1	1.15	0.87	女对照
XY	PQBP1-E03	25.14	1.78	0.24	0.82	0.57	0.67	0.48	男对照

## Sheet: 熔解结果
孔位	检测项目	属性	染料	样本ID	Tm个数	温度1	导数1	温度2	导数2
A07	PQBP1-E01	未知	FAM	CCLZT	1	87.52	700.74
A08	PQBP1-E01	未知	FAM	CCLZT	1	87.82	979.2
A09	PQBP1-E01	未知	FAM	CCLZT	1	87.82	874.06
A10	PQBP1-E03	未知	FAM	XY	1	83.33	823.78
A11	PQBP1-E03	未知	FAM	XY	1	83.33	790.24
A12	PQBP1-E03	未知	FAM	XY	1	83.43	700.98
B07	PQBP1-E01	未知	FAM	XX	1	87.32	829.2
B08	PQBP1-E01	未知	FAM	XX	1	87.32	772
B09	PQBP1-E01	未知	FAM	XX	1	87.22	736.73
B10	ALB	未知	FAM	CCLZT	1	82.54	1685.31
B11	ALB	未知	FAM	CCLZT	1	81.84	817.72
B12	ALB	未知	FAM	CCLZT	1	82.04	851.51
C07	PQBP1-E01	未知	FAM	XY	1	86.92	625.93
C08	PQBP1-E01	未知	FAM	XY	1	87.52	844.12
C09	PQBP1-E01	未知	FAM	XY	1	87.42	793.63
C10	ALB	未知	FAM	XX	1	82.04	901.15
C11	ALB	未知	FAM	XX	1	82.04	920.66
C12	ALB	未知	FAM	XX	1	81.94	808.95
D07	PQBP1-E02	未知	FAM	CCLZT	2	79.54	433.69	83.33	406.97
D08	PQBP1-E02	未知	FAM	CCLZT	1	82.83	621.26
D09	PQBP1-E02	未知	FAM	CCLZT	1	83.13	741.27
D10	ALB	未知	FAM	XY	1	82.64	1656.71
D11	ALB	未知	FAM	XY	1	81.94	881.86
D12	ALB	未知	FAM	XY	1	82.04	958.66
E07	PQBP1-E02	未知	FAM	XX	1	83.23	909.98
E08	PQBP1-E02	未知	FAM	XX	1	83.63	1200.04
E09	PQBP1-E02	未知	FAM	XX	1	83.13	857.04
F07	PQBP1-E02	未知	FAM	XY	1	83.93	1636.25
F08	PQBP1-E02	未知	FAM	XY	1	84.03	1773.41
F09	PQBP1-E02	未知	FAM	XY	1	83.53	1325.15
G04	ALB	未知	FAM	XX	1	82.24	1274.88
G05	ALB	未知	FAM	XX	1	82.24	1275.1
G06	ALB	未知	FAM	XX	1	82.14	1010.56
G07	PQBP1-E03	未知	FAM	CCLZT	1	84.13	1530.29
G08	PQBP1-E03	未知	FAM	CCLZT	1	83.53	985.83
G09	PQBP1-E03	未知	FAM	CCLZT	1	83.83	1237.55
H04	ALB	未知	FAM	XY	1	82.24	1191.77
H05	ALB	未知	FAM	XY	1	82.34	1345.12
H06	ALB	未知	FAM	XY	1	82.34	1195.99
H07	PQBP1-E03	未知	FAM	XX	1	84.03	1375.53
H08	PQBP1-E03	未知	FAM	XX	1	83.63	987.32
H09	PQBP1-E03	未知	FAM	XX	1	83.93	1399.91

## Sheet: 熔解详细结果
孔位	采样次数	温度	F1
A07	1	60	106.94
A08	1	60	183.89
A09	1	60	152.16
A10	1	60	93.69
A11	1	60	89.64
A12	1	60	82.82
B07	1	60	125.69
B08	1	60	114.62
B09	1	60	107.36
B10	1	60	207.99
B11	1	60	88.25
B12	1	60	94.41
C07	1	60	76.61
C08	1	60	119.31
C09	1	60	112.17
C10	1	60	78.88
C11	1	60	78.82
C12	1	60	71.68
D07	1	60	131.69
D08	1	60	102.24
D09	1	60	138.87
D10	1	60	213.49
D11	1	60	94.72
D12	1	60	101.8
E07	1	60	82.84
E08	1	60	115.2
E09	1	60	76.37
F07	1	60	216.95
F08	1	60	276.84
F09	1	60	155
G04	1	60	150.84
G05	1	60	149.53
G06	1	60	114.38
G07	1	60	319.51
G08	1	60	128.76
G09	1	60	209.41
H04	1	60	130.98
H05	1	60	152.96
H06	1	60	132.32
H07	1	60	187.46
H08	1	60	117.25
H09	1	60	198.22
A07	2	60.3	107.47
A08	2	60.3	184.86
A09	2	60.3	152.96
A10	2	60.3	94.15
A11	2	60.3	90.11
A12	2	60.3	83.2
B07	2	60.3	126.3
B08	2	60.3	115.18
B09	2	60.3	107.89
B10	2	60.3	209.02
B11	2	60.3	88.7
B12	2	60.3	94.87
C07	2	60.3	77.08
C08	2	60.3	120.08
C09	2	60.3	112.9
C10	2	60.3	79.46
C11	2	60.3	79.46
C12	2	60.3	72.18
D07	2	60.3	132.39
D08	2	60.3	102.79
D09	2	60.3	139.63
D10	2	60.3	214.52
D11	2	60.3	95.19
D12	2	60.3	102.32
E07	2	60.3	83.35
E08	2	60.3	115.95
E09	2	60.3	76.86
F07	2	60.3	217.98
F08	2	60.3	278.11
F09	2	60.3	155.73
G04	2	60.3	151.47
G05	2	60.3	150.13
G06	2	60.3	114.86
G07	2	60.3	320.81
G08	2	60.3	129.3
G09	2	60.3	210.31
H04	2	60.3	131.62
H05	2	60.3	153.71
H06	2	60.3	132.97
H07	2	60.3	188.35
H08	2	60.3	117.81
H09	2	60.3	199.19
A07	3	60.6	107.99
A08	3	60.6	185.85
A09	3	60.6	153.77
A10	3	60.6	94.6
A11	3	60.6	90.58
A12	3	60.6	83.56
B07	3	60.6	126.91
B08	3	60.6	115.73
B09	3	60.6	108.4
B10	3	60.6	210.05
B11	3	60.6	89.16
B12	3	60.6	95.33
C07	3	60.6	77.62
C08	3	60.6	120.95
C09	3	60.6	113.72
C10	3	60.6	80.16
C11	3	60.6	80.26
C12	3	60.6	72.78
D07	3	60.6	133.1
D08	3	60.6	103.36
D09	3	60.6	140.41
D10	3	60.6	215.53
D11	3	60.6	95.64
D12	3	60.6	102.85
E07	3	60.6	83.93
E08	3	60.6	116.79
E09	3	60.6	77.42
F07	3	60.6	218.98
F08	3	60.6	279.32
F09	3	60.6	156.44
G04	3	60.6	152.02
G05	3	60.6	150.66
G06	3	60.6	115.28
G07	3	60.6	321.94
G08	3	60.6	129.79
G09	3	60.6	211.13
H04	3	60.6	132.26
H05	3	60.6	154.44
H06	3	60.6	133.59
H07	3	60.6	189.23
H08	3	60.6	118.36
H09	3	60.6	200.16
A07	4	60.9	108.51
A08	4	60.9	186.85
A09	4	60.9	154.59
A10	4	60.9	95.05
A11	4	60.9	91.06
A12	4	60.9	83.92
B07	4	60.9	127.51
B08	4	60.9	116.28
B09	4	60.9	108.91
B10	4	60.9	211.08
B11	4	60.9	89.62
B12	4	60.9	95.78
C07	4	60.9	78.17
C08	4	60.9	121.86
C09	4	60.9	114.58
C10	4	60.9	80.9
C11	4	60.9	81.1
C12	4	60.9	73.4
D07	4	60.9	133.83
D08	4	60.9	103.94
D09	4	60.9	141.21
D10	4	60.9	216.54
D11	4	60.9	96.1
D12	4	60.9	103.38
E07	4	60.9	84.52
E08	4	60.9	117.67
E09	4	60.9	77.99
F07	4	60.9	219.96
F08	4	60.9	280.51
F09	4	60.9	157.15
G04	4	60.9	152.55
G05	4	60.9	151.17
G06	4	60.9	115.68
G07	4	60.9	323.02
G08	4	60.9	130.26
G09	4	60.9	211.93
H04	4	60.9	132.89
H05	4	60.9	155.17
H06	4	60.9	134.22
H07	4	60.9	190.1
H08	4	60.9	118.91
H09	4	60.9	201.12
A07	5	61.2	109.03
A08	5	61.2	187.86
A09	5	61.2	155.41
A10	5	61.2	95.5
A11	5	61.2	91.55
A12	5	61.2	84.27
B07	5	61.2	128.11
B08	5	61.2	116.82
B09	5	61.2	109.41
B10	5	61.2	212.11
B11	5	61.2	90.08
B12	5	61.2	96.24
C07	5	61.2	78.73
C08	5	61.2	122.77
C09	5	61.2	115.44
C10	5	61.2	81.66
C11	5	61.2	81.97
C12	5	61.2	74.05
D07	5	61.2	134.59
D08	5	61.2	104.52
D09	5	61.2	142.02
D10	5	61.2	217.54
D11	5	61.2	96.55
D12	5	61.2	103.91
E07	5	61.2	85.13
E08	5	61.2	118.57
E09	5	61.2	78.58
F07	5	61.2	220.94
F08	5	61.2	281.68
F09	5	61.2	157.85
G04	5	61.2	153.07
G05	5	61.2	151.66
G06	5	61.2	116.08
G07	5	61.2	324.06
G08	5	61.2	130.72
G09	5	61.2	212.72
H04	5	61.2	133.52
H05	5	61.2	155.89
H06	5	61.2	134.85
H07	5	61.2	190.96
H08	5	61.2	119.46
H09	5	61.2	202.07
A07	6	61.5	109.55
A08	6	61.5	188.87
A09	6	61.5	156.24
A10	6	61.5	95.95
A11	6	61.5	92.03
A12	6	61.5	84.62
B07	6	61.5	128.7
B08	6	61.5	117.36
B09	6	61.5	109.91
B10	6	61.5	213.14
B11	6	61.5	90.55
B12	6	61.5	96.7
C07	6	61.5	79.29
C08	6	61.5	123.71
C09	6	61.5	116.32
C10	6	61.5	82.44
C11	6	61.5	82.87
C12	6	61.5	74.71
D07	6	61.5	135.38
D08	6	61.5	105.1
D09	6	61.5	142.83
D10	6	61.5	218.54
D11	6	61.5	97
D12	6	61.5	104.45
E07	6	61.5	85.75
E08	6	61.5	119.48
E09	6	61.5	79.18
F07	6	61.5	221.91
F08	6	61.5	282.83
F09	6	61.5	158.54
G04	6	61.5	153.58
G05	6	61.5	152.14
G06	6	61.5	116.47
G07	6	61.5	325.08
G08	6	61.5	131.17
G09	6	61.5	213.5
H04	6	61.5	134.15
H05	6	61.5	156.61
H06	6	61.5	135.47
H07	6	61.5	191.81
H08	6	61.5	120.01
H09	6	61.5	203.02
A07	7	61.8	110.06
A08	7	61.8	189.88
A09	7	61.8	157.06
A10	7	61.8	96.39
A11	7	61.8	92.51
A12	7	61.8	84.97
B07	7	61.8	129.29
B08	7	61.8	117.9
B09	7	61.8	110.41
B10	7	61.8	214.16
B11	7	61.8	91.01
B12	7	61.8	97.15
C07	7	61.8	79.87
C08	7	61.8	124.65
C09	7	61.8	117.21
C10	7	61.8	83.25
C11	7	61.8	83.81
C12	7	61.8	75.39
D07	7	61.8	136.18
D08	7	61.8	105.69
D09	7	61.8	143.65
D10	7	61.8	219.53
D11	7	61.8	97.46
D12	7	61.8	104.98
E07	7	61.8	86.39
E08	7	61.8	120.42
E09	7	61.8	79.8
F07	7	61.8	222.87
F08	7	61.8	283.96
F09	7	61.8	159.23
G04	7	61.8	154.08
G05	7	61.8	152.61
G06	7	61.8	116.85
G07	7	61.8	326.05
G08	7	61.8	131.61
G09	7	61.8	214.26
H04	7	61.8	134.78
H05	7	61.8	157.33
H06	7	61.8	136.09
H07	7	61.8	192.66
H08	7	61.8	120.55
H09	7	61.8	203.96
A07	8	62.1	110.58
A08	8	62.1	190.89
A09	8	62.1	157.89
A10	8	62.1	96.83
A11	8	62.1	93
A12	8	62.1	85.31
B07	8	62.1	129.88
B08	8	62.1	118.44
B09	8	62.1	110.91
B10	8	62.1	215.18
B11	8	62.1	91.48
B12	8	62.1	97.6
C07	8	62.1	80.45
C08	8	62.1	125.62
C09	8	62.1	118.12
C10	8	62.1	84.08
C11	8	62.1	84.77
C12	8	62.1	76.09
D07	8	62.1	136.99
D08	8	62.1	106.29
D09	8	62.1	144.48
D10	8	62.1	220.52
D11	8	62.1	97.91
D12	8	62.1	105.52
E07	8	62.1	87.04
E08	8	62.1	121.38
E09	8	62.1	80.43
F07	8	62.1	223.82
F08	8	62.1	285.07
F09	8	62.1	159.91
G04	8	62.1	154.56
G05	8	62.1	153.07
G06	8	62.1	117.23
G07	8	62.1	327
G08	8	62.1	132.05
G09	8	62.1	215.01
H04	8	62.1	135.41
H05	8	62.1	158.05
H06	8	62.1	136.7
H07	8	62.1	193.49
H08	8	62.1	121.09
H09	8	62.1	204.9
A07	9	62.4	111.09
A08	9	62.4	191.91
A09	9	62.4	158.72
A10	9	62.4	97.27
A11	9	62.4	93.48
A12	9	62.4	85.64
B07	9	62.4	130.47
B08	9	62.4	118.97
B09	9	62.4	111.4
B10	9	62.4	216.2
B11	9	62.4	91.95
B12	9	62.4	98.06
C07	9	62.4	81.04
C08	9	62.4	126.6
C09	9	62.4	119.04
C10	9	62.4	84.94
C11	9	62.4	85.76
C12	9	62.4	76.81
D07	9	62.4	137.82
D08	9	62.4	106.89
D09	9	62.4	145.31
D10	9	62.4	221.5
D11	9	62.4	98.36
D12	9	62.4	106.05
E07	9	62.4	87.7
E08	9	62.4	122.37
E09	9	62.4	81.08
F07	9	62.4	224.76
F08	9	62.4	286.16
F09	9	62.4	160.58
G04	9	62.4	155.04
G05	9	62.4	153.52
G06	9	62.4	117.6
G07	9	62.4	327.9
G08	9	62.4	132.47
G09	9	62.4	215.75
H04	9	62.4	136.03
H05	9	62.4	158.77
H06	9	62.4	137.32
H07	9	62.4	194.32
H08	9	62.4	121.62
H09	9	62.4	205.83
A07	10	62.7	111.6
A08	10	62.7	192.92
A09	10	62.7	159.55
A10	10	62.7	97.71
A11	10	62.7	93.97
A12	10	62.7	85.98
B07	10	62.7	131.05
B08	10	62.7	119.5
B09	10	62.7	111.89
B10	10	62.7	217.21
B11	10	62.7	92.42
B12	10	62.7	98.51
C07	10	62.7	81.63
C08	10	62.7	127.59
C09	10	62.7	119.98
C10	10	62.7	85.82
C11	10	62.7	86.78
C12	10	62.7	77.55
D07	10	62.7	138.66
D08	10	62.7	107.49
D09	10	62.7	146.15
D10	10	62.7	222.48
D11	10	62.7	98.8
D12	10	62.7	106.59
E07	10	62.7	88.38
E08	10	62.7	123.37
E09	10	62.7	81.74
F07	10	62.7	225.69
F08	10	62.7	287.23
F09	10	62.7	161.25
G04	10	62.7	155.5
G05	10	62.7	153.95
G06	10	62.7	117.96
G07	10	62.7	328.77
G08	10	62.7	132.89
G09	10	62.7	216.47
H04	10	62.7	136.66
H05	10	62.7	159.48
H06	10	62.7	137.92
H07	10	62.7	195.14
H08	10	62.7	122.15
H09	10	62.7	206.75
A07	11	63	112.11
A08	11	63	193.94
A09	11	63	160.38
A10	11	63	98.14
A11	11	63	94.45
A12	11	63	86.3
B07	11	63	131.62
B08	11	63	120.02
B09	11	63	112.37
B10	11	63	218.22
B11	11	63	92.89
B12	11	63	98.96
C07	11	63	82.24
C08	11	63	128.6
C09	11	63	120.93
C10	11	63	86.73
C11	11	63	87.84
C12	11	63	78.32
D07	11	63	139.5
D08	11	63	108.1
D09	11	63	147
D10	11	63	223.44
D11	11	63	99.25
D12	11	63	107.13
E07	11	63	89.08
E08	11	63	124.4
E09	11	63	82.42
F07	11	63	226.6
F08	11	63	288.27
F09	11	63	161.9
G04	11	63	155.95
G05	11	63	154.38
G06	11	63	118.32
G07	11	63	329.59
G08	11	63	133.3
G09	11	63	217.18
H04	11	63	137.27
H05	11	63	160.18
H06	11	63	138.53
H07	11	63	195.94
H08	11	63	122.67
H09	11	63	207.67
A07	12	63.3	112.61
A08	12	63.3	194.97
A09	12	63.3	161.21
A10	12	63.3	98.57
A11	12	63.3	94.94
A12	12	63.3	86.62
B07	12	63.3	132.19
B08	12	63.3	120.54
B09	12	63.3	112.85
B10	12	63.3	219.22
B11	12	63.3	93.36
B12	12	63.3	99.4
C07	12	63.3	82.85
C08	12	63.3	129.63
C09	12	63.3	121.9
C10	12	63.3	87.66
C11	12	63.3	88.93
C12	12	63.3	79.1
D07	12	63.3	140.35
D08	12	63.3	108.71
D09	12	63.3	147.85
D10	12	63.3	224.4
D11	12	63.3	99.69
D12	12	63.3	107.67
E07	12	63.3	89.79
E08	12	63.3	125.46
E09	12	63.3	83.12
F07	12	63.3	227.5
F08	12	63.3	289.28
F09	12	63.3	162.55
G04	12	63.3	156.39
G05	12	63.3	154.79
G06	12	63.3	118.67
G07	12	63.3	330.37
G08	12	63.3	133.69
G09	12	63.3	217.87
H04	12	63.3	137.89
H05	12	63.3	160.88
H06	12	63.3	139.12
H07	12	63.3	196.73
H08	12	63.3	123.19
H09	12	63.3	208.57
A07	13	63.6	113.11
A08	13	63.6	195.99
A09	13	63.6	162.04
A10	13	63.6	99
A11	13	63.6	95.42
A12	13	63.6	86.94
B07	13	63.6	132.75
B08	13	63.6	121.05
B09	13	63.6	113.33
B10	13	63.6	220.22
B11	13	63.6	93.83
B12	13	63.6	99.85
C07	13	63.6	83.48
C08	13	63.6	130.67
C09	13	63.6	122.88
C10	13	63.6	88.62
C11	13	63.6	90.05
C12	13	63.6	79.91
D07	13	63.6	141.2
D08	13	63.6	109.33
D09	13	63.6	148.71
D10	13	63.6	225.35
D11	13	63.6	100.13
D12	13	63.6	108.2
E07	13	63.6	90.52
E08	13	63.6	126.53
E09	13	63.6	83.84
F07	13	63.6	228.38
F08	13	63.6	290.26
F09	13	63.6	163.18
G04	13	63.6	156.81
G05	13	63.6	155.19
G06	13	63.6	119.01
G07	13	63.6	331.11
G08	13	63.6	134.08
G09	13	63.6	218.55
H04	13	63.6	138.5
H05	13	63.6	161.58
H06	13	63.6	139.71
H07	13	63.6	197.51
H08	13	63.6	123.7
H09	13	63.6	209.45
A07	14	63.9	113.61
A08	14	63.9	197.01
A09	14	63.9	162.87
A10	14	63.9	99.42
A11	14	63.9	95.9
A12	14	63.9	87.25
B07	14	63.9	133.31
B08	14	63.9	121.56
B09	14	63.9	113.79
B10	14	63.9	221.2
B11	14	63.9	94.31
B12	14	63.9	100.29
C07	14	63.9	84.1
C08	14	63.9	131.73
C09	14	63.9	123.88
C10	14	63.9	89.61
C11	14	63.9	91.2
C12	14	63.9	80.73
D07	14	63.9	142.06
D08	14	63.9	109.96
D09	14	63.9	149.58
D10	14	63.9	226.28
D11	14	63.9	100.56
D12	14	63.9	108.74
E07	14	63.9	91.27
E08	14	63.9	127.64
E09	14	63.9	84.57
F07	14	63.9	229.24
F08	14	63.9	291.21
F09	14	63.9	163.81
G04	14	63.9	157.23
G05	14	63.9	155.58
G06	14	63.9	119.35
G07	14	63.9	331.81
G08	14	63.9	134.46
G09	14	63.9	219.22
H04	14	63.9	139.1
H05	14	63.9	162.27
H06	14	63.9	140.3
H07	14	63.9	198.27
H08	14	63.9	124.21
H09	14	63.9	210.33
A07	15	64.2	114.1
A08	15	64.2	198.03
A09	15	64.2	163.7
A10	15	64.2	99.83
A11	15	64.2	96.38
A12	15	64.2	87.55
B07	15	64.2	133.85
B08	15	64.2	122.06
B09	15	64.2	114.25
B10	15	64.2	222.17
B11	15	64.2	94.78
B12	15	64.2	100.72
C07	15	64.2	84.74
C08	15	64.2	132.81
C09	15	64.2	124.89
C10	15	64.2	90.62
C11	15	64.2	92.38
C12	15	64.2	81.58
D07	15	64.2	142.93
D08	15	64.2	110.59
D09	15	64.2	150.46
D10	15	64.2	227.21
D11	15	64.2	100.99
D12	15	64.2	109.27
E07	15	64.2	92.03
E08	15	64.2	128.77
E09	15	64.2	85.32
F07	15	64.2	230.09
F08	15	64.2	292.12
F09	15	64.2	164.42
G04	15	64.2	157.63
G05	15	64.2	155.96
G06	15	64.2	119.69
G07	15	64.2	332.46
G08	15	64.2	134.83
G09	15	64.2	219.87
H04	15	64.2	139.7
H05	15	64.2	162.95
H06	15	64.2	140.87
H07	15	64.2	199.01
H08	15	64.2	124.7
H09	15	64.2	211.19
A07	16	64.5	114.58
A08	16	64.5	199.05
A09	16	64.5	164.53
A10	16	64.5	100.24
A11	16	64.5	96.85
A12	16	64.5	87.84
B07	16	64.5	134.39
B08	16	64.5	122.56
B09	16	64.5	114.7
B10	16	64.5	223.13
B11	16	64.5	95.24
B12	16	64.5	101.16
C07	16	64.5	85.38
C08	16	64.5	133.9
C09	16	64.5	125.91
C10	16	64.5	91.66
C11	16	64.5	93.59
C12	16	64.5	82.45
D07	16	64.5	143.79
D08	16	64.5	111.22
D09	16	64.5	151.35
D10	16	64.5	228.11
D11	16	64.5	101.42
D12	16	64.5	109.8
E07	16	64.5	92.81
E08	16	64.5	129.92
E09	16	64.5	86.1
F07	16	64.5	230.91
F08	16	64.5	293
F09	16	64.5	165.01
G04	16	64.5	158.02
G05	16	64.5	156.33
G06	16	64.5	120.02
G07	16	64.5	333.06
G08	16	64.5	135.19
G09	16	64.5	220.5
H04	16	64.5	140.28
H05	16	64.5	163.62
H06	16	64.5	141.44
H07	16	64.5	199.73
H08	16	64.5	125.19
H09	16	64.5	212.03
A07	17	64.8	115.07
A08	17	64.8	200.07
A09	17	64.8	165.36
A10	17	64.8	100.64
A11	17	64.8	97.32
A12	17	64.8	88.13
B07	17	64.8	134.92
B08	17	64.8	123.05
B09	17	64.8	115.15
B10	17	64.8	224.07
B11	17	64.8	95.71
B12	17	64.8	101.58
C07	17	64.8	86.03
C08	17	64.8	135
C09	17	64.8	126.95
C10	17	64.8	92.72
C11	17	64.8	94.83
C12	17	64.8	83.34
D07	17	64.8	144.65
D08	17	64.8	111.86
D09	17	64.8	152.24
D10	17	64.8	229.01
D11	17	64.8	101.83
D12	17	64.8	110.32
E07	17	64.8	93.61
E08	17	64.8	131.09
E09	17	64.8	86.88
F07	17	64.8	231.71
F08	17	64.8	293.83
F09	17	64.8	165.59
G04	17	64.8	158.41
G05	17	64.8	156.7
G06	17	64.8	120.35
G07	17	64.8	333.61
G08	17	64.8	135.53
G09	17	64.8	221.13
H04	17	64.8	140.86
H05	17	64.8	164.28
H06	17	64.8	141.99
H07	17	64.8	200.43
H08	17	64.8	125.67
H09	17	64.8	212.85
A07	18	65.1	115.54
A08	18	65.1	201.09
A09	18	65.1	166.18
A10	18	65.1	101.03
A11	18	65.1	97.79
A12	18	65.1	88.4
B07	18	65.1	135.44
B08	18	65.1	123.52
B09	18	65.1	115.58
B10	18	65.1	225
B11	18	65.1	96.17
B12	18	65.1	102
C07	18	65.1	86.68
C08	18	65.1	136.12
C09	18	65.1	127.99
C10	18	65.1	93.8
C11	18	65.1	96.09
C12	18	65.1	84.24
D07	18	65.1	145.52
D08	18	65.1	112.5
D09	18	65.1	153.14
D10	18	65.1	229.88
D11	18	65.1	102.24
D12	18	65.1	110.84
E07	18	65.1	94.43
E08	18	65.1	132.3
E09	18	65.1	87.69
F07	18	65.1	232.49
F08	18	65.1	294.63
F09	18	65.1	166.16
G04	18	65.1	158.78
G05	18	65.1	157.06
G06	18	65.1	120.68
G07	18	65.1	334.11
G08	18	65.1	135.87
G09	18	65.1	221.74
H04	18	65.1	141.43
H05	18	65.1	164.94
H06	18	65.1	142.54
H07	18	65.1	201.11
H08	18	65.1	126.13
H09	18	65.1	213.65
A07	19	65.4	116.01
A08	19	65.4	202.1
A09	19	65.4	167
A10	19	65.4	101.42
A11	19	65.4	98.24
A12	19	65.4	88.67
B07	19	65.4	135.95
B08	19	65.4	123.99
B09	19	65.4	116.01
B10	19	65.4	225.91
B11	19	65.4	96.63
B12	19	65.4	102.42
C07	19	65.4	87.34
C08	19	65.4	137.24
C09	19	65.4	129.05
C10	19	65.4	94.9
C11	19	65.4	97.38
C12	19	65.4	85.16
D07	19	65.4	146.38
D08	19	65.4	113.15
D09	19	65.4	154.04
D10	19	65.4	230.74
D11	19	65.4	102.64
D12	19	65.4	111.36
E07	19	65.4	95.26
E08	19	65.4	133.52
E09	19	65.4	88.52
F07	19	65.4	233.24
F08	19	65.4	295.37
F09	19	65.4	166.7
G04	19	65.4	159.15
G05	19	65.4	157.41
G06	19	65.4	121.01
G07	19	65.4	334.56
G08	19	65.4	136.21
G09	19	65.4	222.33
H04	19	65.4	141.99
H05	19	65.4	165.58
H06	19	65.4	143.07
H07	19	65.4	201.76
H08	19	65.4	126.58
H09	19	65.4	214.42
A07	20	65.7	116.48
A08	20	65.7	203.11
A09	20	65.7	167.82
A10	20	65.7	101.79
A11	20	65.7	98.69
A12	20	65.7	88.93
B07	20	65.7	136.45
B08	20	65.7	124.45
B09	20	65.7	116.42
B10	20	65.7	226.79
B11	20	65.7	97.08
B12	20	65.7	102.82
C07	20	65.7	88
C08	20	65.7	138.38
C09	20	65.7	130.12
C10	20	65.7	96.01
C11	20	65.7	98.67
C12	20	65.7	86.1
D07	20	65.7	147.23
D08	20	65.7	113.8
D09	20	65.7	154.96
D10	20	65.7	231.57
D11	20	65.7	103.04
D12	20	65.7	111.86
E07	20	65.7	96.11
E08	20	65.7	134.77
E09	20	65.7	89.36
F07	20	65.7	233.95
F08	20	65.7	296.06
F09	20	65.7	167.22
G04	20	65.7	159.52
G05	20	65.7	157.76
G06	20	65.7	121.33
G07	20	65.7	334.96
G08	20	65.7	136.53
G09	20	65.7	222.92
H04	20	65.7	142.53
H05	20	65.7	166.21
H06	20	65.7	143.58
H07	20	65.7	202.38
H08	20	65.7	127.02
H09	20	65.7	215.16
A07	21	66	116.93
A08	21	66	204.11
A09	21	66	168.63
A10	21	66	102.15
A11	21	66	99.13
A12	21	66	89.18
B07	21	66	136.94
B08	21	66	124.9
B09	21	66	116.82
B10	21	66	227.65
B11	21	66	97.52
B12	21	66	103.22
C07	21	66	88.66
C08	21	66	139.53
C09	21	66	131.19
C10	21	66	97.14
C11	21	66	99.99
C12	21	66	87.05
D07	21	66	148.08
D08	21	66	114.45
D09	21	66	155.88
D10	21	66	232.39
D11	21	66	103.42
D12	21	66	112.36
E07	21	66	96.97
E08	21	66	136.03
E09	21	66	90.22
F07	21	66	234.64
F08	21	66	296.7
F09	21	66	167.73
G04	21	66	159.88
G05	21	66	158.11
G06	21	66	121.67
G07	21	66	335.31
G08	21	66	136.84
G09	21	66	223.48
H04	21	66	143.06
H05	21	66	166.82
H06	21	66	144.08
H07	21	66	202.97
H08	21	66	127.45
H09	21	66	215.88
A07	22	66.3	117.38
A08	22	66.3	205.11
A09	22	66.3	169.43
A10	22	66.3	102.5
A11	22	66.3	99.55
A12	22	66.3	89.41
B07	22	66.3	137.41
B08	22	66.3	125.34
B09	22	66.3	117.21
B10	22	66.3	228.48
B11	22	66.3	97.95
B12	22	66.3	103.6
C07	22	66.3	89.32
C08	22	66.3	140.69
C09	22	66.3	132.27
C10	22	66.3	98.28
C11	22	66.3	101.3
C12	22	66.3	88.01
D07	22	66.3	148.92
D08	22	66.3	115.11
D09	22	66.3	156.8
D10	22	66.3	233.18
D11	22	66.3	103.79
D12	22	66.3	112.84
E07	22	66.3	97.86
E08	22	66.3	137.31
E09	22	66.3	91.1
F07	22	66.3	235.29
F08	22	66.3	297.28
F09	22	66.3	168.2
G04	22	66.3	160.23
G05	22	66.3	158.46
G06	22	66.3	122.01
G07	22	66.3	335.6
G08	22	66.3	137.15
G09	22	66.3	224.04
H04	22	66.3	143.58
H05	22	66.3	167.42
H06	22	66.3	144.56
H07	22	66.3	203.53
H08	22	66.3	127.85
H09	22	66.3	216.56
A07	23	66.6	117.82
A08	23	66.6	206.09
A09	23	66.6	170.23
A10	23	66.6	102.84
A11	23	66.6	99.97
A12	23	66.6	89.64
B07	23	66.6	137.86
B08	23	66.6	125.76
B09	23	66.6	117.59
B10	23	66.6	229.28
B11	23	66.6	98.37
B12	23	66.6	103.97
C07	23	66.6	89.98
C08	23	66.6	141.85
C09	23	66.6	133.36
C10	23	66.6	99.43
C11	23	66.6	102.62
C12	23	66.6	88.98
D07	23	66.6	149.75
D08	23	66.6	115.77
D09	23	66.6	157.74
D10	23	66.6	233.94
D11	23	66.6	104.15
D12	23	66.6	113.32
E07	23	66.6	98.75
E08	23	66.6	138.61
E09	23	66.6	91.99
F07	23	66.6	235.91
F08	23	66.6	297.8
F09	23	66.6	168.66
G04	23	66.6	160.59
G05	23	66.6	158.82
G06	23	66.6	122.35
G07	23	66.6	335.84
G08	23	66.6	137.44
G09	23	66.6	224.59
H04	23	66.6	144.08
H05	23	66.6	168.01
H06	23	66.6	145.02
H07	23	66.6	204.05
H08	23	66.6	128.24
H09	23	66.6	217.2
A07	24	66.9	118.24
A08	24	66.9	207.07
A09	24	66.9	171.01
A10	24	66.9	103.16
A11	24	66.9	100.36
A12	24	66.9	89.85
B07	24	66.9	138.3
B08	24	66.9	126.17
B09	24	66.9	117.95
B10	24	66.9	230.05
B11	24	66.9	98.77
B12	24	66.9	104.33
C07	24	66.9	90.65
C08	24	66.9	143.01
C09	24	66.9	134.44
C10	24	66.9	100.57
C11	24	66.9	103.93
C12	24	66.9	89.95
D07	24	66.9	150.57
D08	24	66.9	116.43
D09	24	66.9	158.68
D10	24	66.9	234.68
D11	24	66.9	104.49
D12	24	66.9	113.78
E07	24	66.9	99.65
E08	24	66.9	139.92
E09	24	66.9	92.89
F07	24	66.9	236.49
F08	24	66.9	298.25
F09	24	66.9	169.08
G04	24	66.9	160.95
G05	24	66.9	159.18
G06	24	66.9	122.7
G07	24	66.9	336.02
G08	24	66.9	137.73
G09	24	66.9	225.12
H04	24	66.9	144.55
H05	24	66.9	168.58
H06	24	66.9	145.46
H07	24	66.9	204.53
H08	24	66.9	128.61
H09	24	66.9	217.81
A07	25	67.2	118.66
A08	25	67.2	208.03
A09	25	67.2	171.79
A10	25	67.2	103.47
A11	25	67.2	100.74
A12	25	67.2	90.05
B07	25	67.2	138.72
B08	25	67.2	126.57
B09	25	67.2	118.29
B10	25	67.2	230.78
B11	25	67.2	99.16
B12	25	67.2	104.67
C07	25	67.2	91.3
C08	25	67.2	144.18
C09	25	67.2	135.53
C10	25	67.2	101.71
C11	25	67.2	105.23
C12	25	67.2	90.92
D07	25	67.2	151.37
D08	25	67.2	117.09
D09	25	67.2	159.62
D10	25	67.2	235.39
D11	25	67.2	104.81
D12	25	67.2	114.22
E07	25	67.2	100.57
E08	25	67.2	141.24
E09	25	67.2	93.8
F07	25	67.2	237.02
F08	25	67.2	298.64
F09	25	67.2	169.48
G04	25	67.2	161.32
G05	25	67.2	159.55
G06	25	67.2	123.07
G07	25	67.2	336.15
G08	25	67.2	138.02
G09	25	67.2	225.64
H04	25	67.2	145.01
H05	25	67.2	169.13
H06	25	67.2	145.88
H07	25	67.2	204.97
H08	25	67.2	128.95
H09	25	67.2	218.37
A07	26	67.5	119.07
A08	26	67.5	208.98
A09	26	67.5	172.55
A10	26	67.5	103.76
A11	26	67.5	101.09
A12	26	67.5	90.23
B07	26	67.5	139.13
B08	26	67.5	126.94
B09	26	67.5	118.62
B10	26	67.5	231.47
B11	26	67.5	99.53
B12	26	67.5	105
C07	26	67.5	91.95
C08	26	67.5	145.34
C09	26	67.5	136.61
C10	26	67.5	102.84
C11	26	67.5	106.5
C12	26	67.5	91.87
D07	26	67.5	152.16
D08	26	67.5	117.75
D09	26	67.5	160.58
D10	26	67.5	236.06
D11	26	67.5	105.12
D12	26	67.5	114.65
E07	26	67.5	101.49
E08	26	67.5	142.56
E09	26	67.5	94.72
F07	26	67.5	237.51
F08	26	67.5	298.95
F09	26	67.5	169.84
G04	26	67.5	161.7
G05	26	67.5	159.94
G06	26	67.5	123.44
G07	26	67.5	336.22
G08	26	67.5	138.29
G09	26	67.5	226.14
H04	26	67.5	145.45
H05	26	67.5	169.66
H06	26	67.5	146.28
H07	26	67.5	205.36
H08	26	67.5	129.27
H09	26	67.5	218.88
A07	27	67.8	119.46
A08	27	67.8	209.92
A09	27	67.8	173.3
A10	27	67.8	104.03
A11	27	67.8	101.43
A12	27	67.8	90.41
B07	27	67.8	139.51
B08	27	67.8	127.3
B09	27	67.8	118.93
B10	27	67.8	232.11
B11	27	67.8	99.88
B12	27	67.8	105.31
C07	27	67.8	92.59
C08	27	67.8	146.49
C09	27	67.8	137.68
C10	27	67.8	103.94
C11	27	67.8	107.73
C12	27	67.8	92.82
D07	27	67.8	152.93
D08	27	67.8	118.42
D09	27	67.8	161.54
D10	27	67.8	236.71
D11	27	67.8	105.41
D12	27	67.8	115.06
E07	27	67.8	102.41
E08	27	67.8	143.88
E09	27	67.8	95.64
F07	27	67.8	237.96
F08	27	67.8	299.18
F09	27	67.8	170.17
G04	27	67.8	162.08
G05	27	67.8	160.33
G06	27	67.8	123.83
G07	27	67.8	336.23
G08	27	67.8	138.56
G09	27	67.8	226.63
H04	27	67.8	145.86
H05	27	67.8	170.18
H06	27	67.8	146.65
H07	27	67.8	205.71
H08	27	67.8	129.57
H09	27	67.8	219.34
A07	28	68.1	119.84
A08	28	68.1	210.83
A09	28	68.1	174.04
A10	28	68.1	104.28
A11	28	68.1	101.73
A12	28	68.1	90.56
B07	28	68.1	139.87
B08	28	68.1	127.64
B09	28	68.1	119.21
B10	28	68.1	232.71
B11	28	68.1	100.21
B12	28	68.1	105.6
C07	28	68.1	93.23
C08	28	68.1	147.64
C09	28	68.1	138.75
C10	28	68.1	105.02
C11	28	68.1	108.92
C12	28	68.1	93.75
D07	28	68.1	153.69
D08	28	68.1	119.08
D09	28	68.1	162.5
D10	28	68.1	237.32
D11	28	68.1	105.68
D12	28	68.1	115.45
E07	28	68.1	103.34
E08	28	68.1	145.19
E09	28	68.1	96.56
F07	28	68.1	238.36
F08	28	68.1	299.34
F09	28	68.1	170.47
G04	28	68.1	162.48
G05	28	68.1	160.75
G06	28	68.1	124.23
G07	28	68.1	336.19
G08	28	68.1	138.81
G09	28	68.1	227.11
H04	28	68.1	146.25
H05	28	68.1	170.67
H06	28	68.1	146.99
H07	28	68.1	206
H08	28	68.1	129.83
H09	28	68.1	219.74
A07	29	68.4	120.2
A08	29	68.4	211.72
A09	29	68.4	174.75
A10	29	68.4	104.51
A11	29	68.4	102.01
A12	29	68.4	90.71
B07	29	68.4	140.2
B08	29	68.4	127.96
B09	29	68.4	119.48
B10	29	68.4	233.26
B11	29	68.4	100.51
B12	29	68.4	105.87
C07	29	68.4	93.84
C08	29	68.4	148.77
C09	29	68.4	139.79
C10	29	68.4	106.05
C11	29	68.4	110.05
C12	29	68.4	94.65
D07	29	68.4	154.44
D08	29	68.4	119.74
D09	29	68.4	163.48
D10	29	68.4	237.91
D11	29	68.4	105.93
D12	29	68.4	115.81
E07	29	68.4	104.25
E08	29	68.4	146.48
E09	29	68.4	97.47
F07	29	68.4	238.7
F08	29	68.4	299.41
F09	29	68.4	170.73
G04	29	68.4	162.89
G05	29	68.4	161.17
G06	29	68.4	124.64
G07	29	68.4	336.08
G08	29	68.4	139.06
G09	29	68.4	227.57
H04	29	68.4	146.61
H05	29	68.4	171.15
H06	29	68.4	147.31
H07	29	68.4	206.25
H08	29	68.4	130.07
H09	29	68.4	220.08
A07	30	68.7	120.55
A08	30	68.7	212.59
A09	30	68.7	175.45
A10	30	68.7	104.72
A11	30	68.7	102.26
A12	30	68.7	90.84
B07	30	68.7	140.51
B08	30	68.7	128.26
B09	30	68.7	119.72
B10	30	68.7	233.76
B11	30	68.7	100.78
B12	30	68.7	106.12
C07	30	68.7	94.45
C08	30	68.7	149.88
C09	30	68.7	140.82
C10	30	68.7	107.05
C11	30	68.7	111.11
C12	30	68.7	95.52
D07	30	68.7	155.18
D08	30	68.7	120.4
D09	30	68.7	164.46
D10	30	68.7	238.46
D11	30	68.7	106.16
D12	30	68.7	116.16
E07	30	68.7	105.16
E08	30	68.7	147.74
E09	30	68.7	98.38
F07	30	68.7	239
F08	30	68.7	299.39
F09	30	68.7	170.95
G04	30	68.7	163.31
G05	30	68.7	161.62
G06	30	68.7	125.06
G07	30	68.7	335.91
G08	30	68.7	139.29
G09	30	68.7	228.01
H04	30	68.7	146.95
H05	30	68.7	171.6
H06	30	68.7	147.59
H07	30	68.7	206.43
H08	30	68.7	130.27
H09	30	68.7	220.37
A07	31	69	120.89
A08	31	69	213.43
A09	31	69	176.12
A10	31	69	104.91
A11	31	69	102.47
A12	31	69	90.96
B07	31	69	140.8
B08	31	69	128.53
B09	31	69	119.94
B10	31	69	234.21
B11	31	69	101.02
B12	31	69	106.34
C07	31	69	95.03
C08	31	69	150.97
C09	31	69	141.82
C10	31	69	107.99
C11	31	69	112.1
C12	31	69	96.36
D07	31	69	155.91
D08	31	69	121.06
D09	31	69	165.46
D10	31	69	238.98
D11	31	69	106.37
D12	31	69	116.48
E07	31	69	106.04
E08	31	69	148.97
E09	31	69	99.26
F07	31	69	239.24
F08	31	69	299.29
F09	31	69	171.13
G04	31	69	163.74
G05	31	69	162.07
G06	31	69	125.49
G07	31	69	335.68
G08	31	69	139.51
G09	31	69	228.42
H04	31	69	147.26
H05	31	69	172.03
H06	31	69	147.85
H07	31	69	206.56
H08	31	69	130.44
H09	31	69	220.59
A07	32	69.3	121.2
A08	32	69.3	214.25
A09	32	69.3	176.77
A10	32	69.3	105.07
A11	32	69.3	102.65
A12	32	69.3	91.06
B07	32	69.3	141.06
B08	32	69.3	128.78
B09	32	69.3	120.14
B10	32	69.3	234.61
B11	32	69.3	101.24
B12	32	69.3	106.55
C07	32	69.3	95.59
C08	32	69.3	152.04
C09	32	69.3	142.8
C10	32	69.3	108.87
C11	32	69.3	113
C12	32	69.3	97.15
D07	32	69.3	156.64
D08	32	69.3	121.71
D09	32	69.3	166.46
D10	32	69.3	239.48
D11	32	69.3	106.56
D12	32	69.3	116.78
E07	32	69.3	106.9
E08	32	69.3	150.15
E09	32	69.3	100.12
F07	32	69.3	239.43
F08	32	69.3	299.1
F09	32	69.3	171.27
G04	32	69.3	164.17
G05	32	69.3	162.54
G06	32	69.3	125.92
G07	32	69.3	335.38
G08	32	69.3	139.71
G09	32	69.3	228.79
H04	32	69.3	147.55
H05	32	69.3	172.45
H06	32	69.3	148.09
H07	32	69.3	206.63
H08	32	69.3	130.58
H09	32	69.3	220.74
A07	33	69.6	121.5
A08	33	69.6	215.03
A09	33	69.6	177.4
A10	33	69.6	105.21
A11	33	69.6	102.8
A12	33	69.6	91.15
B07	33	69.6	141.29
B08	33	69.6	129.01
B09	33	69.6	120.3
B10	33	69.6	234.95
B11	33	69.6	101.42
B12	33	69.6	106.73
C07	33	69.6	96.13
C08	33	69.6	153.06
C09	33	69.6	143.74
C10	33	69.6	109.68
C11	33	69.6	113.82
C12	33	69.6	97.89
D07	33	69.6	157.38
D08	33	69.6	122.36
D09	33	69.6	167.49
D10	33	69.6	239.95
D11	33	69.6	106.72
D12	33	69.6	117.06
E07	33	69.6	107.72
E08	33	69.6	151.28
E09	33	69.6	100.95
F07	33	69.6	239.56
F08	33	69.6	298.82
F09	33	69.6	171.37
G04	33	69.6	164.6
G05	33	69.6	163
G06	33	69.6	126.35
G07	33	69.6	335
G08	33	69.6	139.89
G09	33	69.6	229.13
H04	33	69.6	147.82
H05	33	69.6	172.84
H06	33	69.6	148.29
H07	33	69.6	206.64
H08	33	69.6	130.68
H09	33	69.6	220.82
A07	34	69.9	121.77
A08	34	69.9	215.78
A09	34	69.9	178
A10	34	69.9	105.33
A11	34	69.9	102.91
A12	34	69.9	91.22
B07	34	69.9	141.49
B08	34	69.9	129.21
B09	34	69.9	120.45
B10	34	69.9	235.25
B11	34	69.9	101.58
B12	34	69.9	106.9
C07	34	69.9	96.64
C08	34	69.9	154.05
C09	34	69.9	144.63
C10	34	69.9	110.42
C11	34	69.9	114.54
C12	34	69.9	98.59
D07	34	69.9	158.13
D08	34	69.9	123.01
D09	34	69.9	168.53
D10	34	69.9	240.4
D11	34	69.9	106.87
D12	34	69.9	117.32
E07	34	69.9	108.5
E08	34	69.9	152.33
E09	34	69.9	101.73
F07	34	69.9	239.64
F08	34	69.9	298.44
F09	34	69.9	171.44
G04	34	69.9	165.02
G05	34	69.9	163.46
G06	34	69.9	126.76
G07	34	69.9	334.54
G08	34	69.9	140.03
G09	34	69.9	229.41
H04	34	69.9	148.07
H05	34	69.9	173.22
H06	34	69.9	148.47
H07	34	69.9	206.59
H08	34	69.9	130.74
H09	34	69.9	220.84
A07	35	70.2	122.03
A08	35	70.2	216.5
A09	35	70.2	178.56
A10	35	70.2	105.42
A11	35	70.2	102.98
A12	35	70.2	91.28
B07	35	70.2	141.66
B08	35	70.2	129.38
B09	35	70.2	120.56
B10	35	70.2	235.5
B11	35	70.2	101.71
B12	35	70.2	107.04
C07	35	70.2	97.12
C08	35	70.2	155
C09	35	70.2	145.49
C10	35	70.2	111.09
C11	35	70.2	115.16
C12	35	70.2	99.22
D07	35	70.2	158.9
D08	35	70.2	123.65
D09	35	70.2	169.59
D10	35	70.2	240.84
D11	35	70.2	107.01
D12	35	70.2	117.56
E07	35	70.2	109.23
E08	35	70.2	153.3
E09	35	70.2	102.45
F07	35	70.2	239.66
F08	35	70.2	297.98
F09	35	70.2	171.46
G04	35	70.2	165.42
G05	35	70.2	163.9
G06	35	70.2	127.14
G07	35	70.2	333.98
G08	35	70.2	140.14
G09	35	70.2	229.63
H04	35	70.2	148.3
H05	35	70.2	173.58
H06	35	70.2	148.63
H07	35	70.2	206.47
H08	35	70.2	130.76
H09	35	70.2	220.79
A07	36	70.5	122.26
A08	36	70.5	217.17
A09	36	70.5	179.1
A10	36	70.5	105.48
A11	36	70.5	103.01
A12	36	70.5	91.33
B07	36	70.5	141.8
B08	36	70.5	129.52
B09	36	70.5	120.65
B10	36	70.5	235.71
B11	36	70.5	101.82
B12	36	70.5	107.17
C07	36	70.5	97.56
C08	36	70.5	155.89
C09	36	70.5	146.29
C10	36	70.5	111.68
C11	36	70.5	115.7
C12	36	70.5	99.81
D07	36	70.5	159.71
D08	36	70.5	124.29
D09	36	70.5	170.67
D10	36	70.5	241.27
D11	36	70.5	107.13
D12	36	70.5	117.79
E07	36	70.5	109.89
E08	36	70.5	154.18
E09	36	70.5	103.12
F07	36	70.5	239.64
F08	36	70.5	297.44
F09	36	70.5	171.44
G04	36	70.5	165.78
G05	36	70.5	164.3
G06	36	70.5	127.49
G07	36	70.5	333.32
G08	36	70.5	140.2
G09	36	70.5	229.78
H04	36	70.5	148.53
H05	36	70.5	173.92
H06	36	70.5	148.76
H07	36	70.5	206.3
H08	36	70.5	130.75
H09	36	70.5	220.67
A07	37	70.8	122.48
A08	37	70.8	217.81
A09	37	70.8	179.6
A10	37	70.8	105.52
A11	37	70.8	103.01
A12	37	70.8	91.36
B07	37	70.8	141.91
B08	37	70.8	129.63
B09	37	70.8	120.71
B10	37	70.8	235.89
B11	37	70.8	101.92
B12	37	70.8	107.29
C07	37	70.8	97.97
C08	37	70.8	156.73
C09	37	70.8	147.04
C10	37	70.8	112.21
C11	37	70.8	116.15
C12	37	70.8	100.34
D07	37	70.8	160.55
D08	37	70.8	124.92
D09	37	70.8	171.78
D10	37	70.8	241.7
D11	37	70.8	107.24
D12	37	70.8	118.01
E07	37	70.8	110.46
E08	37	70.8	154.95
E09	37	70.8	103.7
F07	37	70.8	239.57
F08	37	70.8	296.81
F09	37	70.8	171.39
G04	37	70.8	166.09
G05	37	70.8	164.66
G06	37	70.8	127.78
G07	37	70.8	332.55
G08	37	70.8	140.21
G09	37	70.8	229.83
H04	37	70.8	148.74
H05	37	70.8	174.25
H06	37	70.8	148.88
H07	37	70.8	206.08
H08	37	70.8	130.7
H09	37	70.8	220.49
A07	38	71.1	122.67
A08	38	71.1	218.4
A09	38	71.1	180.07
A10	38	71.1	105.54
A11	38	71.1	102.98
A12	38	71.1	91.39
B07	38	71.1	141.99
B08	38	71.1	129.72
B09	38	71.1	120.74
B10	38	71.1	236.04
B11	38	71.1	102
B12	38	71.1	107.4
C07	38	71.1	98.34
C08	38	71.1	157.52
C09	38	71.1	147.74
C10	38	71.1	112.66
C11	38	71.1	116.52
C12	38	71.1	100.83
D07	38	71.1	161.44
D08	38	71.1	125.55
D09	38	71.1	172.92
D10	38	71.1	242.15
D11	38	71.1	107.36
D12	38	71.1	118.23
E07	38	71.1	110.95
E08	38	71.1	155.6
E09	38	71.1	104.21
F07	38	71.1	239.45
F08	38	71.1	296.11
F09	38	71.1	171.3
G04	38	71.1	166.34
G05	38	71.1	164.96
G06	38	71.1	128.01
G07	38	71.1	331.65
G08	38	71.1	140.16
G09	38	71.1	229.77
H04	38	71.1	148.95
H05	38	71.1	174.56
H06	38	71.1	148.99
H07	38	71.1	205.8
H08	38	71.1	130.61
H09	38	71.1	220.26
A07	39	71.4	122.84
A08	39	71.4	218.96
A09	39	71.4	180.51
A10	39	71.4	105.53
A11	39	71.4	102.91
A12	39	71.4	91.39
B07	39	71.4	142.04
B08	39	71.4	129.78
B09	39	71.4	120.75
B10	39	71.4	236.17
B11	39	71.4	102.08
B12	39	71.4	107.51
C07	39	71.4	98.67
C08	39	71.4	158.24
C09	39	71.4	148.37
C10	39	71.4	113.06
C11	39	71.4	116.84
C12	39	71.4	101.28
D07	39	71.4	162.38
D08	39	71.4	126.18
D09	39	71.4	174.09
D10	39	71.4	242.61
D11	39	71.4	107.48
D12	39	71.4	118.45
E07	39	71.4	111.34
E08	39	71.4	156.11
E09	39	71.4	104.61
F07	39	71.4	239.29
F08	39	71.4	295.33
F09	39	71.4	171.19
G04	39	71.4	166.49
G05	39	71.4	165.18
G06	39	71.4	128.16
G07	39	71.4	330.6
G08	39	71.4	140.03
G09	39	71.4	229.59
H04	39	71.4	149.17
H05	39	71.4	174.87
H06	39	71.4	149.09
H07	39	71.4	205.47
H08	39	71.4	130.49
H09	39	71.4	219.97
A07	40	71.7	122.98
A08	40	71.7	219.47
A09	40	71.7	180.91
A10	40	71.7	105.49
A11	40	71.7	102.82
A12	40	71.7	91.39
B07	40	71.7	142.06
B08	40	71.7	129.82
B09	40	71.7	120.74
B10	40	71.7	236.29
B11	40	71.7	102.16
B12	40	71.7	107.62
C07	40	71.7	98.96
C08	40	71.7	158.9
C09	40	71.7	148.93
C10	40	71.7	113.4
C11	40	71.7	117.1
C12	40	71.7	101.69
D07	40	71.7	163.39
D08	40	71.7	126.79
D09	40	71.7	175.3
D10	40	71.7	243.1
D11	40	71.7	107.61
D12	40	71.7	118.68
E07	40	71.7	111.61
E08	40	71.7	156.48
E09	40	71.7	104.91
F07	40	71.7	239.09
F08	40	71.7	294.49
F09	40	71.7	171.04
G04	40	71.7	166.55
G05	40	71.7	165.32
G06	40	71.7	128.22
G07	40	71.7	329.4
G08	40	71.7	139.82
G09	40	71.7	229.27
H04	40	71.7	149.39
H05	40	71.7	175.17
H06	40	71.7	149.19
H07	40	71.7	205.1
H08	40	71.7	130.34
H09	40	71.7	219.64
A07	41	72	123.1
A08	41	72	219.93
A09	41	72	181.27
A10	41	72	105.42
A11	41	72	102.69
A12	41	72	91.36
B07	41	72	142.06
B08	41	72	129.83
B09	41	72	120.7
B10	41	72	236.41
B11	41	72	102.26
B12	41	72	107.73
C07	41	72	99.21
C08	41	72	159.5
C09	41	72	149.43
C10	41	72	113.71
C11	41	72	117.33
C12	41	72	102.07
D07	41	72	164.45
D08	41	72	127.4
D09	41	72	176.54
D10	41	72	243.63
D11	41	72	107.76
D12	41	72	118.94
E07	41	72	111.76
E08	41	72	156.69
E09	41	72	105.09
F07	41	72	238.86
F08	41	72	293.59
F09	41	72	170.88
G04	41	72	166.5
G05	41	72	165.35
G06	41	72	128.19
G07	41	72	328.02
G08	41	72	139.53
G09	41	72	228.79
H04	41	72	149.63
H05	41	72	175.47
H06	41	72	149.3
H07	41	72	204.7
H08	41	72	130.16
H09	41	72	219.28
A07	42	72.3	123.2
A08	42	72.3	220.36
A09	42	72.3	181.6
A10	42	72.3	105.33
A11	42	72.3	102.55
A12	42	72.3	91.33
B07	42	72.3	142.03
B08	42	72.3	129.81
B09	42	72.3	120.65
B10	42	72.3	236.54
B11	42	72.3	102.38
B12	42	72.3	107.87
C07	42	72.3	99.42
C08	42	72.3	160.03
C09	42	72.3	149.87
C10	42	72.3	113.99
C11	42	72.3	117.55
C12	42	72.3	102.44
D07	42	72.3	165.56
D08	42	72.3	127.99
D09	42	72.3	177.8
D10	42	72.3	244.21
D11	42	72.3	107.95
D12	42	72.3	119.22
E07	42	72.3	111.78
E08	42	72.3	156.75
E09	42	72.3	105.14
F07	42	72.3	238.6
F08	42	72.3	292.64
F09	42	72.3	170.7
G04	42	72.3	166.33
G05	42	72.3	165.28
G06	42	72.3	128.05
G07	42	72.3	326.46
G08	42	72.3	139.14
G09	42	72.3	228.15
H04	42	72.3	149.9
H05	42	72.3	175.76
H06	42	72.3	149.42
H07	42	72.3	204.26
H08	42	72.3	129.97
H09	42	72.3	218.89
A07	43	72.6	123.28
A08	43	72.6	220.75
A09	43	72.6	181.9
A10	43	72.6	105.2
A11	43	72.6	102.38
A12	43	72.6	91.27
B07	43	72.6	141.99
B08	43	72.6	129.78
B09	43	72.6	120.58
B10	43	72.6	236.68
B11	43	72.6	102.53
B12	43	72.6	108.02
C07	43	72.6	99.59
C08	43	72.6	160.5
C09	43	72.6	150.23
C10	43	72.6	114.26
C11	43	72.6	117.75
C12	43	72.6	102.8
D07	43	72.6	166.71
D08	43	72.6	128.56
D09	43	72.6	179.09
D10	43	72.6	244.85
D11	43	72.6	108.17
D12	43	72.6	119.54
E07	43	72.6	111.66
E08	43	72.6	156.65
E09	43	72.6	105.07
F07	43	72.6	238.32
F08	43	72.6	291.66
F09	43	72.6	170.5
G04	43	72.6	166.03
G05	43	72.6	165.1
G06	43	72.6	127.82
G07	43	72.6	324.71
G08	43	72.6	138.65
G09	43	72.6	227.34
H04	43	72.6	150.2
H05	43	72.6	176.07
H06	43	72.6	149.57
H07	43	72.6	203.8
H08	43	72.6	129.75
H09	43	72.6	218.49
A07	44	72.9	123.33
A08	44	72.9	221.1
A09	44	72.9	182.17
A10	44	72.9	105.05
A11	44	72.9	102.2
A12	44	72.9	91.2
B07	44	72.9	141.92
B08	44	72.9	129.73
B09	44	72.9	120.49
B10	44	72.9	236.85
B11	44	72.9	102.72
B12	44	72.9	108.2
C07	44	72.9	99.72
C08	44	72.9	160.91
C09	44	72.9	150.54
C10	44	72.9	114.51
C11	44	72.9	117.96
C12	44	72.9	103.14
D07	44	72.9	167.86
D08	44	72.9	129.09
D09	44	72.9	180.39
D10	44	72.9	245.56
D11	44	72.9	108.43
D12	44	72.9	119.91
E07	44	72.9	111.4
E08	44	72.9	156.38
E09	44	72.9	104.88
F07	44	72.9	238.02
F08	44	72.9	290.66
F09	44	72.9	170.31
G04	44	72.9	165.62
G05	44	72.9	164.82
G06	44	72.9	127.49
G07	44	72.9	322.77
G08	44	72.9	138.07
G09	44	72.9	226.35
H04	44	72.9	150.53
H05	44	72.9	176.39
H06	44	72.9	149.74
H07	44	72.9	203.33
H08	44	72.9	129.54
H09	44	72.9	218.1
A07	45	73.2	123.37
A08	45	73.2	221.41
A09	45	73.2	182.4
A10	45	73.2	104.86
A11	45	73.2	102.01
A12	45	73.2	91.11
B07	45	73.2	141.84
B08	45	73.2	129.67
B09	45	73.2	120.4
B10	45	73.2	237.06
B11	45	73.2	102.96
B12	45	73.2	108.41
C07	45	73.2	99.82
C08	45	73.2	161.26
C09	45	73.2	150.78
C10	45	73.2	114.74
C11	45	73.2	118.17
C12	45	73.2	103.48
D07	45	73.2	168.99
D08	45	73.2	129.58
D09	45	73.2	181.68
D10	45	73.2	246.34
D11	45	73.2	108.75
D12	45	73.2	120.33
E07	45	73.2	111.01
E08	45	73.2	155.96
E09	45	73.2	104.56
F07	45	73.2	237.72
F08	45	73.2	289.64
F09	45	73.2	170.12
G04	45	73.2	165.1
G05	45	73.2	164.45
G06	45	73.2	127.09
G07	45	73.2	320.65
G08	45	73.2	137.4
G09	45	73.2	225.19
H04	45	73.2	150.92
H05	45	73.2	176.73
H06	45	73.2	149.96
H07	45	73.2	202.85
H08	45	73.2	129.32
H09	45	73.2	217.72
A07	46	73.5	123.38
A08	46	73.5	221.7
A09	46	73.5	182.62
A10	46	73.5	104.64
A11	46	73.5	101.8
A12	46	73.5	91
B07	46	73.5	141.74
B08	46	73.5	129.59
B09	46	73.5	120.3
B10	46	73.5	237.3
B11	46	73.5	103.25
B12	46	73.5	108.66
C07	46	73.5	99.88
C08	46	73.5	161.57
C09	46	73.5	150.97
C10	46	73.5	114.97
C11	46	73.5	118.38
C12	46	73.5	103.78
D07	46	73.5	170.04
D08	46	73.5	130
D09	46	73.5	182.94
D10	46	73.5	247.21
D11	46	73.5	109.13
D12	46	73.5	120.8
E07	46	73.5	110.49
E08	46	73.5	155.4
E09	46	73.5	104.13
F07	46	73.5	237.41
F08	46	73.5	288.62
F09	46	73.5	169.94
G04	46	73.5	164.49
G05	46	73.5	164
G06	46	73.5	126.61
G07	46	73.5	318.34
G08	46	73.5	136.66
G09	46	73.5	223.87
H04	46	73.5	151.36
H05	46	73.5	177.11
H06	46	73.5	150.24
H07	46	73.5	202.38
H08	46	73.5	129.12
H09	46	73.5	217.37
A07	47	73.8	123.38
A08	47	73.8	221.97
A09	47	73.8	182.82
A10	47	73.8	104.4
A11	47	73.8	101.59
A12	47	73.8	90.87
B07	47	73.8	141.65
B08	47	73.8	129.52
B09	47	73.8	120.21
B10	47	73.8	237.59
B11	47	73.8	103.59
B12	47	73.8	108.95
C07	47	73.8	99.91
C08	47	73.8	161.83
C09	47	73.8	151.11
C10	47	73.8	115.16
C11	47	73.8	118.58
C12	47	73.8	104.03
D07	47	73.8	170.97
D08	47	73.8	130.34
D09	47	73.8	184.14
D10	47	73.8	248.15
D11	47	73.8	109.57
D12	47	73.8	121.33
E07	47	73.8	109.86
E08	47	73.8	154.7
E09	47	73.8	103.6
F07	47	73.8	237.1
F08	47	73.8	287.61
F09	47	73.8	169.78
G04	47	73.8	163.81
G05	47	73.8	163.49
G06	47	73.8	126.09
G07	47	73.8	315.89
G08	47	73.8	135.84
G09	47	73.8	222.42
H04	47	73.8	151.87
H05	47	73.8	177.53
H06	47	73.8	150.59
H07	47	73.8	201.93
H08	47	73.8	128.95
H09	47	73.8	217.06
A07	48	74.1	123.37
A08	48	74.1	222.22
A09	48	74.1	183
A10	48	74.1	104.14
A11	48	74.1	101.39
A12	48	74.1	90.74
B07	48	74.1	141.55
B08	48	74.1	129.44
B09	48	74.1	120.12
B10	48	74.1	237.92
B11	48	74.1	104
B12	48	74.1	109.28
C07	48	74.1	99.92
C08	48	74.1	162.06
C09	48	74.1	151.2
C10	48	74.1	115.31
C11	48	74.1	118.75
C12	48	74.1	104.21
D07	48	74.1	171.73
D08	48	74.1	130.56
D09	48	74.1	185.24
D10	48	74.1	249.17
D11	48	74.1	110.07
D12	48	74.1	121.92
E07	48	74.1	109.13
[truncated: 2,957 more rows]

[truncated: 1 more sheets: 定量扩增曲线数据-FAM]
